# Supplementary material for: ﻿The intraspecific variation of morphology and coloration of field crickets: a taxonomic revision of Chinese Gymnogryllus Saussure, 1877 and Phonarellus Gorochov, 1983 (Orthoptera, Gryllidae, Gryllini)
Source: Zookeys. 2022 Nov 15;1129:85–107. doi: 10.3897/zookeys.1129.87706 (PMC9836715; doi:10.3897/zookeys.1129.87706)
Supplement: XML Treatment for Gymnogryllus [file zookeys.1129.87706-treatment1.xml]

<!DOCTYPE tp:taxon-treatment
  PUBLIC "-//TaxonX//DTD Taxonomic Treatment Publishing DTD v0 20100105//EN" "tax-treatment-NSO.dtd">
<tp:taxon-treatment xmlns:tp="http://www.plazi.org/taxpub"><tp:treatment-meta><kwd-group><label>Taxon classification</label><kwd>
                <named-content content-type="kingdom">Animalia</named-content>
              </kwd><kwd>
                <named-content content-type="order">Orthoptera</named-content>
              </kwd><kwd>
                <named-content content-type="family">Gryllidae</named-content>
              </kwd></kwd-group><mixed-citation publication-type="journal"><person-group><name><surname>Wang</surname><given-names>Ning</given-names></name><name><surname>Huang</surname><given-names>Huateng</given-names></name><name><surname>Ma</surname><given-names>Li-Bin</given-names></name></person-group><article-title>﻿The intraspecific variation of morphology and coloration of field crickets: a taxonomic revision of Chinese <italic><tp:taxon-name><tp:taxon-name-part taxon-name-part-type="genus" reg="Gymnogryllus">Gymnogryllus</tp:taxon-name-part></tp:taxon-name></italic> Saussure, 1877 and <italic><tp:taxon-name><tp:taxon-name-part taxon-name-part-type="genus" reg="Phonarellus">Phonarellus</tp:taxon-name-part></tp:taxon-name></italic> Gorochov, 1983 (<tp:taxon-name><tp:taxon-name-part taxon-name-part-type="order">Orthoptera</tp:taxon-name-part></tp:taxon-name>, <tp:taxon-name><tp:taxon-name-part taxon-name-part-type="family">Gryllidae</tp:taxon-name-part></tp:taxon-name>, <tp:taxon-name><tp:taxon-name-part taxon-name-part-type="tribe">Gryllini</tp:taxon-name-part></tp:taxon-name>)</article-title><source>Zookeys</source><day>15</day><month>11</month><year>2022</year><volume>1129</volume><fpage>85</fpage><lpage>107</lpage><pub-id pub-id-type="doi">10.3897/zookeys.1129.87706</pub-id></mixed-citation></tp:treatment-meta><tp:nomenclature><label>﻿Genus</label><tp:taxon-name>
              <object-id xmlns:xlink="http://www.w3.org/1999/xlink" content-type="arpha" xlink:type="simple">1300E0C5-9285-53CC-8D7D-A8DB4711C8BE</object-id>
              <tp:taxon-name-part taxon-name-part-type="genus" reg="Gymnogryllus">Gymnogryllus</tp:taxon-name-part>
            </tp:taxon-name><tp:taxon-authority>Saussure, 1877</tp:taxon-authority><tp:nomenclature-citation-list><tp:nomenclature-citation><tp:taxon-name>
                  <tp:taxon-name-part taxon-name-part-type="genus" reg="Gymnogryllus">Gymnogryllus</tp:taxon-name-part>
                </tp:taxon-name><comment>Brunner von Wattenwyl 1893: 197; <xref ref-type="bibr" rid="B13">Gorochov 1983</xref>: 321; <xref ref-type="bibr" rid="B29">Yin and Liu 1995</xref>: 194; <xref ref-type="bibr" rid="B20">Ma and Zhang 2011</xref>: 31; Gorochov 2022: 4.</comment></tp:nomenclature-citation><tp:nomenclature-citation><tp:taxon-name><tp:taxon-name-part taxon-name-part-type="genus" reg="Brachytrypus">Brachytrypus</tp:taxon-name-part> (<tp:taxon-name-part taxon-name-part-type="subgenus" reg="Gymnogryllus">Gymnogryllus</tp:taxon-name-part>)</tp:taxon-name><comment>Saussure, 1877: 291.</comment></tp:nomenclature-citation></tp:nomenclature-citation-list></tp:nomenclature><tp:treatment-sec sec-type="type species" id="SECID0EOWAE"><title>Type species.</title><p><italic><tp:taxon-name><tp:taxon-name-part taxon-name-part-type="genus" reg="Gryllus">Gryllus</tp:taxon-name-part><tp:taxon-name-part taxon-name-part-type="species" reg="elegans">elegans</tp:taxon-name-part></tp:taxon-name></italic> (= <italic><tp:taxon-name><tp:taxon-name-part taxon-name-part-type="genus" reg="Gymnogryllus">Gymnogryllus</tp:taxon-name-part><tp:taxon-name-part taxon-name-part-type="species" reg="leucostictus">leucostictus</tp:taxon-name-part></tp:taxon-name></italic>). <tp:taxon-name><tp:taxon-name-part taxon-name-part-type="genus" reg="Brachytrypus">Brachytrypus</tp:taxon-name-part> (<tp:taxon-name-part taxon-name-part-type="subgenus" reg="Gymnogryllus">Gymnogryllus</tp:taxon-name-part>)</tp:taxon-name> Saussure, 1877: 291.</p></tp:treatment-sec><tp:treatment-sec sec-type="distribution" id="SECID0EVXAE"><title>Distribution.</title><p>India, Australia, western Himalayas, Burma, Vietnam, Malaysia, China.</p></tp:treatment-sec><tp:treatment-sec sec-type="diagnosis" id="SECID0E1XAE"><title>Diagnosis.</title><p>Body large. Head, pronotum and much of hind femur blackish brown; rest of body of light color. Light brown bands uniformly distributed over posterior peduncle. Forewings not reaching tip of abdomen; hind wings largely surpassing abdomen. Mirror inclined rectangular. The length of the apical field of forewings varies among individuals. Subgenital plate shaped as hook. Genitalia large, in caudal view, epiphallus arch-shaped and the apically armed with a pair of long teeth. The space between the teeth and the shape of them varied among individuals (Fig. <xref ref-type="fig" rid="F5">5</xref>). Ovipositor very short, almost straight.</p></tp:treatment-sec><tp:treatment-sec sec-type="remarks" id="SECID0EEYAE"><title>Remarks.</title><p>Eight species of <italic><tp:taxon-name><tp:taxon-name-part taxon-name-part-type="genus" reg="Gymnogryllus">Gymnogryllus</tp:taxon-name-part></tp:taxon-name></italic> are reported from China, and six of them have been found in Yunnan. Among them, <italic><tp:taxon-name><tp:taxon-name-part taxon-name-part-type="genus" reg="Gymnogryllus">G.</tp:taxon-name-part><tp:taxon-name-part taxon-name-part-type="species" reg="longus">longus</tp:taxon-name-part></tp:taxon-name></italic>, <italic><tp:taxon-name><tp:taxon-name-part taxon-name-part-type="genus" reg="Gymnogryllus">G.</tp:taxon-name-part><tp:taxon-name-part taxon-name-part-type="species" reg="tumidulus">tumidulus</tp:taxon-name-part></tp:taxon-name></italic>, <italic><tp:taxon-name><tp:taxon-name-part taxon-name-part-type="genus" reg="Gymnogryllus">G.</tp:taxon-name-part><tp:taxon-name-part taxon-name-part-type="species" reg="yunnanensis">yunnanensis</tp:taxon-name-part></tp:taxon-name></italic>, and <italic><tp:taxon-name><tp:taxon-name-part taxon-name-part-type="genus" reg="Gymnogryllus">G.</tp:taxon-name-part><tp:taxon-name-part taxon-name-part-type="species" reg="striatus">striatus</tp:taxon-name-part></tp:taxon-name></italic> have been described for differences in the angle of the epiphallic apex and the length of the apical field of tegmen. However, they are similar to <italic><tp:taxon-name><tp:taxon-name-part taxon-name-part-type="genus" reg="Gymnogryllus">G.</tp:taxon-name-part><tp:taxon-name-part taxon-name-part-type="species" reg="odonopetalus">odonopetalus</tp:taxon-name-part></tp:taxon-name></italic> in appearance and can be collected from the same location at the same time. We compared specimens collected from the same site and concluded that these two features present intraspecific variation and are unreliable for species delimitation. We consider that all four taxa are synonyms of <italic><tp:taxon-name><tp:taxon-name-part taxon-name-part-type="genus" reg="Gymnogryllus">G.</tp:taxon-name-part><tp:taxon-name-part taxon-name-part-type="species" reg="odonopetalus">odonopetalus</tp:taxon-name-part></tp:taxon-name></italic>.</p></tp:treatment-sec><tp:treatment-sec><!--Section generated to contain objects referenced in tp:taxon-treatment.--><fig id="F5" position="float" orientation="portrait"><object-id xmlns:xlink="http://www.w3.org/1999/xlink" content-type="doi" xlink:type="simple">10.3897/zookeys.1129.87706.figure5</object-id><object-id xmlns:xlink="http://www.w3.org/1999/xlink" content-type="arpha" xlink:type="simple">12B53476-F94B-5637-81C0-BA975407FB10</object-id><label>Figure 5.</label><caption><p>Intraspecific variation of genitalia in <italic><tp:taxon-name><tp:taxon-name-part taxon-name-part-type="genus" reg="Gymnogryllus">G.</tp:taxon-name-part><tp:taxon-name-part taxon-name-part-type="species" reg="odonopetalus">odonopetalus</tp:taxon-name-part></tp:taxon-name></italic><bold>A–C</bold> and <bold>G–I</bold> photos of genitalia from six individuals in caudal view <bold>D–F</bold> and <bold>J–L</bold> drawings of genitalia from the same six individuals in caudal view.</p></caption><graphic xmlns:xlink="http://www.w3.org/1999/xlink" xlink:href="zookeys-1129-085_article-87706__-g005.jpg" position="float" orientation="portrait" xlink:type="simple" id="oo_770020.jpg"><uri content-type="original_file" xlink:type="simple">https://binary.pensoft.net/fig/770020</uri></graphic></fig></tp:treatment-sec><ref-list><ref id="B13"><mixed-citation xmlns:xlink="http://www.w3.org/1999/xlink" xlink:type="simple"><person-group><name name-style="western"><surname>Gorochov</surname><given-names>AV</given-names></name></person-group> (<year>1983</year>) <article-title>To the knowledge of the cricket tribe <tp:taxon-name><tp:taxon-name-part taxon-name-part-type="tribe">Gryllini</tp:taxon-name-part></tp:taxon-name> (<tp:taxon-name><tp:taxon-name-part taxon-name-part-type="order">Orthoptera</tp:taxon-name-part></tp:taxon-name>, <tp:taxon-name><tp:taxon-name-part taxon-name-part-type="family">Gryllidae</tp:taxon-name-part></tp:taxon-name>).</article-title><source>Entomologicheskoe Obozrenie</source><volume>62</volume>: <fpage>314</fpage>–<lpage>330</lpage>. [in Russian]</mixed-citation></ref><ref id="B29"><mixed-citation xmlns:xlink="http://www.w3.org/1999/xlink" xlink:type="simple"><person-group><name name-style="western"><surname>Yin</surname><given-names>HS</given-names></name><name name-style="western"><surname>Liu</surname><given-names>XW</given-names></name></person-group> (<year>1995</year>) <source>Synopsis of the Classification of <tp:taxon-name><tp:taxon-name-part taxon-name-part-type="superfamily">Grylloidea</tp:taxon-name-part></tp:taxon-name> and <tp:taxon-name><tp:taxon-name-part taxon-name-part-type="superfamily">Gryllotalpoidea</tp:taxon-name-part></tp:taxon-name> from China.</source><publisher-name>Shanghai Scientific and Technological Literature Publishing House Press</publisher-name>, <publisher-loc>Shanghai</publisher-loc>, <size units="page">237 pp</size>.</mixed-citation></ref><ref id="B20"><mixed-citation xmlns:xlink="http://www.w3.org/1999/xlink" xlink:type="simple"><person-group><name name-style="western"><surname>Ma</surname><given-names>LB</given-names></name><name name-style="western"><surname>Zhang</surname><given-names>YL</given-names></name></person-group> (<year>2011</year>) <article-title>The cricket genus <italic><tp:taxon-name><tp:taxon-name-part taxon-name-part-type="genus">Gymnogryllus</tp:taxon-name-part></tp:taxon-name></italic> (<tp:taxon-name><tp:taxon-name-part taxon-name-part-type="superfamily">Grylloidea</tp:taxon-name-part></tp:taxon-name>: <tp:taxon-name><tp:taxon-name-part taxon-name-part-type="family">Gryllidae</tp:taxon-name-part></tp:taxon-name>: <tp:taxon-name><tp:taxon-name-part taxon-name-part-type="subfamily">Gryllinae</tp:taxon-name-part></tp:taxon-name>: <tp:taxon-name><tp:taxon-name-part taxon-name-part-type="tribe">Gryllini</tp:taxon-name-part></tp:taxon-name>) from China with description of six new species.</article-title><source>Zootaxa</source><volume>2733</volume>(<issue>1</issue>): <fpage>31</fpage>–<lpage>40</lpage>. <ext-link xlink:href="10.11646/zootaxa.2733.1.3" ext-link-type="doi" xlink:type="simple">https://doi.org/10.11646/zootaxa.2733.1.3</ext-link></mixed-citation></ref></ref-list></tp:taxon-treatment>
