# Supplementary material for: ﻿The intraspecific variation of morphology and coloration of field crickets: a taxonomic revision of Chinese Gymnogryllus Saussure, 1877 and Phonarellus Gorochov, 1983 (Orthoptera, Gryllidae, Gryllini)
Source: Zookeys. 2022 Nov 15;1129:85–107. doi: 10.3897/zookeys.1129.87706 (PMC9836715; doi:10.3897/zookeys.1129.87706)
Supplement: XML Treatment for Gymnogryllus odonopetalus [file zookeys.1129.87706-treatment2.xml]

<!DOCTYPE tp:taxon-treatment
  PUBLIC "-//TaxonX//DTD Taxonomic Treatment Publishing DTD v0 20100105//EN" "tax-treatment-NSO.dtd">
<tp:taxon-treatment xmlns:tp="http://www.plazi.org/taxpub"><tp:treatment-meta><kwd-group><label>Taxon classification</label><kwd>
                <named-content content-type="kingdom">Animalia</named-content>
              </kwd><kwd>
                <named-content content-type="order">Orthoptera</named-content>
              </kwd><kwd>
                <named-content content-type="family">Gryllidae</named-content>
              </kwd></kwd-group><mixed-citation publication-type="journal"><person-group><name><surname>Wang</surname><given-names>Ning</given-names></name><name><surname>Huang</surname><given-names>Huateng</given-names></name><name><surname>Ma</surname><given-names>Li-Bin</given-names></name></person-group><article-title>﻿The intraspecific variation of morphology and coloration of field crickets: a taxonomic revision of Chinese <italic><tp:taxon-name><tp:taxon-name-part taxon-name-part-type="genus" reg="Gymnogryllus">Gymnogryllus</tp:taxon-name-part></tp:taxon-name></italic> Saussure, 1877 and <italic><tp:taxon-name><tp:taxon-name-part taxon-name-part-type="genus" reg="Phonarellus">Phonarellus</tp:taxon-name-part></tp:taxon-name></italic> Gorochov, 1983 (<tp:taxon-name><tp:taxon-name-part taxon-name-part-type="order">Orthoptera</tp:taxon-name-part></tp:taxon-name>, <tp:taxon-name><tp:taxon-name-part taxon-name-part-type="family">Gryllidae</tp:taxon-name-part></tp:taxon-name>, <tp:taxon-name><tp:taxon-name-part taxon-name-part-type="tribe">Gryllini</tp:taxon-name-part></tp:taxon-name>)</article-title><source>Zookeys</source><day>15</day><month>11</month><year>2022</year><volume>1129</volume><fpage>85</fpage><lpage>107</lpage><pub-id pub-id-type="doi">10.3897/zookeys.1129.87706</pub-id></mixed-citation></tp:treatment-meta><tp:nomenclature><label>﻿</label><tp:taxon-name>
              <object-id xmlns:xlink="http://www.w3.org/1999/xlink" content-type="arpha" xlink:type="simple">B188F7B0-6336-55AD-91F9-1F3BA1430361</object-id>
              <tp:taxon-name-part taxon-name-part-type="genus" reg="Gymnogryllus">Gymnogryllus</tp:taxon-name-part>
              <tp:taxon-name-part taxon-name-part-type="species" reg="odonopetalus">odonopetalus</tp:taxon-name-part>
            </tp:taxon-name><tp:taxon-authority>Xie &amp; Zheng, 2003</tp:taxon-authority><xref ref-type="fig" rid="F1">Figs 1E–F</xref><xref ref-type="fig" rid="F3">, 3</xref><xref ref-type="fig" rid="F4">, 4</xref><xref ref-type="fig" rid="F5">, 5</xref><tp:nomenclature-citation-list><tp:nomenclature-citation><tp:taxon-name>
                  <tp:taxon-name-part taxon-name-part-type="genus" reg="Gymnogryllus">Gymnogryllus</tp:taxon-name-part>
                  <tp:taxon-name-part taxon-name-part-type="species" reg="odonopetalus">odonopetalus</tp:taxon-name-part>
                </tp:taxon-name><comment>Xie &amp; Zheng, 2003: 496, 498.</comment></tp:nomenclature-citation><tp:nomenclature-citation><tp:taxon-name>
                  <tp:taxon-name-part taxon-name-part-type="genus" reg="Gymnogryllus">Gymnogryllus</tp:taxon-name-part>
                  <tp:taxon-name-part taxon-name-part-type="species" reg="yunnanensis">yunnanensis</tp:taxon-name-part>
                </tp:taxon-name><comment>Ma &amp; Zhang, 2011: 31–40, syn. nov.</comment></tp:nomenclature-citation><tp:nomenclature-citation><tp:taxon-name>
                  <tp:taxon-name-part taxon-name-part-type="genus" reg="Gymnogryllus">Gymnogryllus</tp:taxon-name-part>
                  <tp:taxon-name-part taxon-name-part-type="species" reg="longus">longus</tp:taxon-name-part>
                </tp:taxon-name><comment>Ma &amp; Zhang, 2011: 31–40, syn. nov.</comment></tp:nomenclature-citation><tp:nomenclature-citation><tp:taxon-name>
                  <tp:taxon-name-part taxon-name-part-type="genus" reg="Gymnogryllus">Gymnogryllus</tp:taxon-name-part>
                  <tp:taxon-name-part taxon-name-part-type="species" reg="tumidulus">tumidulus</tp:taxon-name-part>
                </tp:taxon-name><comment>Ma &amp; Zhang, 2011: 31–40, syn. nov.</comment></tp:nomenclature-citation><tp:nomenclature-citation><tp:taxon-name>
                  <tp:taxon-name-part taxon-name-part-type="genus" reg="Gymnogryllus">Gymnogryllus</tp:taxon-name-part>
                  <tp:taxon-name-part taxon-name-part-type="species" reg="striatus">striatus</tp:taxon-name-part>
                </tp:taxon-name><comment>Ma &amp; Zhang, 2011: 31–40, syn. nov.</comment></tp:nomenclature-citation></tp:nomenclature-citation-list></tp:nomenclature><tp:treatment-sec sec-type="Holotype" id="SECID0EYCAG"><title>Holotype.</title><p>Type locality: Menglun, Xishuangbanna, Yunnan, China. Deposited at Museum of Flora and Fauna of Shaanxi Normal University, Xi<sup>’</sup>an, China (<named-content xmlns:xlink="http://www.w3.org/1999/xlink" content-type="dwc:institutional_code" xlink:title="Museum of Flora and Fauna of Shaanxi Normal University, Xi’an, China" xlink:href="http://grbio.org/institution/shaanxi-normal-university" xlink:type="simple">SNNU</named-content>).</p></tp:treatment-sec><tp:treatment-sec sec-type="material" id="SECID0EFDAG"><title>Specimens examined.</title><p><bold>China</bold>: 1 male (holotype), Yunnan, Xishuangbanna, Menglun, Sept. 8, 1999, Xie, Lingde coll. (<named-content xmlns:xlink="http://www.w3.org/1999/xlink" content-type="dwc:institutional_code" xlink:title="Museum of Flora and Fauna of Shaanxi Normal University, Xi’an, China" xlink:href="http://grbio.org/institution/shaanxi-normal-university" xlink:type="simple">SNNU</named-content>); 2 males and 1 female, Yunnan, Honghe, Wengdang, Jun. 11, 2009, Ma, Libin coll. (<named-content xmlns:xlink="http://www.w3.org/1999/xlink" content-type="dwc:institutional_code" xlink:title="Museum of Flora and Fauna of Shaanxi Normal University, Xi’an, China" xlink:href="http://grbio.org/institution/shaanxi-normal-university" xlink:type="simple">SNNU</named-content>); 1 female, Yunnan, Mengla, Shangyong, Longmen, May 13, 2013, Ma, Libin coll. (<named-content xmlns:xlink="http://www.w3.org/1999/xlink" content-type="dwc:institutional_code" xlink:title="Museum of Flora and Fauna of Shaanxi Normal University, Xi’an, China" xlink:href="http://grbio.org/institution/shaanxi-normal-university" xlink:type="simple">SNNU</named-content>); 1 male, Yunnan, Mengla (or Wangtianshu), Oct. 2, 2014, Zhang, Tao coll. (<named-content xmlns:xlink="http://www.w3.org/1999/xlink" content-type="dwc:institutional_code" xlink:title="Museum of Flora and Fauna of Shaanxi Normal University, Xi’an, China" xlink:href="http://grbio.org/institution/shaanxi-normal-university" xlink:type="simple">SNNU</named-content>); 3 males, Yunnan, Jinghong, Jul. 11, 2018, Peng, Zhong coll. (<named-content xmlns:xlink="http://www.w3.org/1999/xlink" content-type="dwc:institutional_code" xlink:title="Museum of Flora and Fauna of Shaanxi Normal University, Xi’an, China" xlink:href="http://grbio.org/institution/shaanxi-normal-university" xlink:type="simple">SNNU</named-content>); 2 males, Yunnan, Pu’er, Jinggu, Aug. 17, 2021, He, Zhixin coll. (<named-content xmlns:xlink="http://www.w3.org/1999/xlink" content-type="dwc:institutional_code" xlink:title="Museum of Flora and Fauna of Shaanxi Normal University, Xi’an, China" xlink:href="http://grbio.org/institution/shaanxi-normal-university" xlink:type="simple">SNNU</named-content>); 7 males, Yunnan, Pu’er, Simaoqu, Aug. 18, 2021, He, Zhixin coll. (<named-content xmlns:xlink="http://www.w3.org/1999/xlink" content-type="dwc:institutional_code" xlink:title="Museum of Flora and Fauna of Shaanxi Normal University, Xi’an, China" xlink:href="http://grbio.org/institution/shaanxi-normal-university" xlink:type="simple">SNNU</named-content>); 15 males, Yunnan, Mengla, Menglun, Aug. 25, 2021, He, Zhixin coll. (<named-content xmlns:xlink="http://www.w3.org/1999/xlink" content-type="dwc:institutional_code" xlink:title="Museum of Flora and Fauna of Shaanxi Normal University, Xi’an, China" xlink:href="http://grbio.org/institution/shaanxi-normal-university" xlink:type="simple">SNNU</named-content>); 3 females, Yunnan, Mengla, Menglun, Aug. 25, 2021, He, Zhixin coll. (<named-content xmlns:xlink="http://www.w3.org/1999/xlink" content-type="dwc:institutional_code" xlink:title="Museum of Flora and Fauna of Shaanxi Normal University, Xi’an, China" xlink:href="http://grbio.org/institution/shaanxi-normal-university" xlink:type="simple">SNNU</named-content>).</p></tp:treatment-sec><tp:treatment-sec sec-type="distribution" id="SECID0E1EAG"><title>Distribution.</title><p>(Fig. <xref ref-type="fig" rid="F2">2</xref>). China (Yunnan, Guangxi, Guangdong).</p></tp:treatment-sec><tp:treatment-sec sec-type="description" id="SECID0EEFAG"><title>Measurements (mm).</title><p><bold>Male (<italic>N</italic> = 30)</bold>: <abbrev xmlns:xlink="http://www.w3.org/1999/xlink" xlink:title="body length" id="ABBRID0EPFAG" xlink:type="simple">BL</abbrev> 27.73–29.42; <abbrev xmlns:xlink="http://www.w3.org/1999/xlink" xlink:title="head width" id="ABBRID0ETFAG" xlink:type="simple">HW</abbrev> 6.42–6.84; <abbrev xmlns:xlink="http://www.w3.org/1999/xlink" xlink:title="pronotum length" id="ABBRID0EXFAG" xlink:type="simple">PL</abbrev> 4.86–5.32; <abbrev xmlns:xlink="http://www.w3.org/1999/xlink" xlink:title="forewing length" id="ABBRID0E2FAG" xlink:type="simple">FWL</abbrev> 18.62–21.32; <abbrev xmlns:xlink="http://www.w3.org/1999/xlink" xlink:title="hind femur length" id="ABBRID0E6FAG" xlink:type="simple">HLL</abbrev> 16.27–17.12; <abbrev xmlns:xlink="http://www.w3.org/1999/xlink" xlink:title="hind tibiae length" id="ABBRID0EDGAG" xlink:type="simple">HTL</abbrev> 9.43–10.14; <abbrev xmlns:xlink="http://www.w3.org/1999/xlink" xlink:title="eye width" id="ABBRID0EHGAG" xlink:type="simple">EW</abbrev> 1.56–1.79; <abbrev xmlns:xlink="http://www.w3.org/1999/xlink" xlink:title="pronotum width" id="ABBRID0ELGAG" xlink:type="simple">PW</abbrev> 7.62–7.98; <abbrev xmlns:xlink="http://www.w3.org/1999/xlink" xlink:title="hind wing length" id="ABBRID0EPGAG" xlink:type="simple">HWL</abbrev> 6.04–6.84; <abbrev xmlns:xlink="http://www.w3.org/1999/xlink" xlink:title="length of dialogue vein" id="ABBRID0ETGAG" xlink:type="simple">DVL</abbrev> 4.62–4.96; <abbrev xmlns:xlink="http://www.w3.org/1999/xlink" xlink:title="mirror length" id="ABBRID0EXGAG" xlink:type="simple">ML</abbrev> 3.72–3.98; <abbrev xmlns:xlink="http://www.w3.org/1999/xlink" xlink:title="cercus length" id="ABBRID0E2GAG" xlink:type="simple">CL</abbrev> 8.15–8.54; <abbrev xmlns:xlink="http://www.w3.org/1999/xlink" xlink:title="fore tibiae length" id="ABBRID0E6GAG" xlink:type="simple">FTL</abbrev> 5.42–5.76; <abbrev xmlns:xlink="http://www.w3.org/1999/xlink" xlink:title="middle tibiae length" id="ABBRID0EDHAG" xlink:type="simple">MTL</abbrev> 6.29–6.45.</p></tp:treatment-sec><tp:treatment-sec sec-type="description" id="SECID0EHHAG"><title>Description.</title><p><bold><italic>Male</italic></bold> (Figs <xref ref-type="fig" rid="F1">1E</xref>, <xref ref-type="fig" rid="F3">3A</xref>). Head longer than wide, as wide as fore margin of pronotum. Vertex smooth and broad. Occiput slightly inclined. Frontal rostrum as wide as one eye and flattened. Scape of antennae flat, shield-like, and as wide as half of frontal rostrum. With three small ocelli, arranged in a straight line, median ocellus semilunar. Eyes about 1/4 length of head. Epistomal suture straight and close to eyes. Labrum slightly convex and rhombus shaped. Last segment of maxillary palpi slightly narrower than the third. Labial palpi the middle segment longer than the others.</p><fig id="F3" position="float" orientation="portrait"><object-id xmlns:xlink="http://www.w3.org/1999/xlink" content-type="doi" xlink:type="simple">10.3897/zookeys.1129.87706.figure3</object-id><object-id xmlns:xlink="http://www.w3.org/1999/xlink" content-type="arpha" xlink:type="simple">A69AD4F6-5577-549D-85AF-20096EA77C16</object-id><label>Figure 3.</label><caption><p>Bodies of <italic><tp:taxon-name><tp:taxon-name-part taxon-name-part-type="genus" reg="Gymnogryllus">G.</tp:taxon-name-part><tp:taxon-name-part taxon-name-part-type="species" reg="odonopetalus">odonopetalus</tp:taxon-name-part></tp:taxon-name></italic><bold>A</bold> male <bold>B</bold> female. Scale bar: 10 mm.</p></caption><graphic xmlns:xlink="http://www.w3.org/1999/xlink" xlink:href="zookeys-1129-085_article-87706__-g003.jpg" position="float" orientation="portrait" xlink:type="simple" id="oo_770018.jpg"><uri content-type="original_file" xlink:type="simple">https://binary.pensoft.net/fig/770018</uri></graphic></fig><p>Pronotum disc rectanglur, anterior margin concave, posterior margin sinuated; a longitudinal groove in middle of pronotum, about 2/3 the length of the pronotum. Fore margin of pronotum rough and densely pubescent. Tegmen reaching tip of abdomen; with three oblique veins, outmost nearly vertical and straight, two internal inclined and longer than outmost; and them converging diagonal vein. Diagonal vein curved and anteriorly forked. Chord veins three, the internal two extremely curved, connected at bottom. Between diagonal vein and the most internal chord vein armed with two transverse veins. Mirror large, inclined rectangular. Apical field triangular, about 2/5 the length of tegmina, variable among individuals, armed with rectangular cells.</p><p>Fore tibiae with inner and outer tympanum, inner tympanum small and ovoid, outer longer-oval. Hind femora brown with light stripes. Distal of hind tibiae with five dorsal spurs on both sides; apical spurs six, the inner apical spurs three (the dorsal one longest, the ventral one shortest and 1/4 length of the longest one, the middle one about 2/3 length of the longest), and the outer apical spurs three (equal length of the dorsal one and the ventral one, about 2/3 length of the middle one). Subgenital plate hook-like. Cercus straight and short; with long hair sparse and short hair dense.</p><p><bold><italic>Genitalia</italic></bold> (Figs <xref ref-type="fig" rid="F4">4</xref>, <xref ref-type="fig" rid="F5">5</xref>). Male genitalia robust, epiphallus arch-shaped in front view; inner side of medial lobe armed with a pair of teeth. Median notch between paired apical teeth and length of teeth varyable between individuals. End of middle lobes of epiphallus bent upward, for less than 90°, varyable between individuals. Notch of epiphallus anterior variable, with bottom angular or broad and arc-shaped. Outer edge of end of ectoparamere armed with irregular numbers of teeth.</p><fig id="F4" position="float" orientation="portrait"><object-id xmlns:xlink="http://www.w3.org/1999/xlink" content-type="doi" xlink:type="simple">10.3897/zookeys.1129.87706.figure4</object-id><object-id xmlns:xlink="http://www.w3.org/1999/xlink" content-type="arpha" xlink:type="simple">400B5FE5-9EAB-5346-ACD3-68971A8AEC96</object-id><label>Figure 4.</label><caption><p>Intraspecific variation of genitalia in <italic><tp:taxon-name><tp:taxon-name-part taxon-name-part-type="genus" reg="Gymnogryllus">G.</tp:taxon-name-part><tp:taxon-name-part taxon-name-part-type="species" reg="odonopetalus">odonopetalus</tp:taxon-name-part></tp:taxon-name></italic><bold>A–F</bold> genitalia from six individuals in lateral view (Note: the red arrows point to the posterior of epiphallus, highlighting variations among individuals; the blue circles indicate the protuberance of mid-ectoparamere) <bold>G–L</bold> genitalia of the same six individuals in dorsal view (Note: the green circles indicate the median lobe of the epiphallus posterior).</p></caption><graphic xmlns:xlink="http://www.w3.org/1999/xlink" xlink:href="zookeys-1129-085_article-87706__-g004.jpg" position="float" orientation="portrait" xlink:type="simple" id="oo_770019.jpg"><uri content-type="original_file" xlink:type="simple">https://binary.pensoft.net/fig/770019</uri></graphic></fig><fig id="F5" position="float" orientation="portrait"><object-id xmlns:xlink="http://www.w3.org/1999/xlink" content-type="doi" xlink:type="simple">10.3897/zookeys.1129.87706.figure5</object-id><object-id xmlns:xlink="http://www.w3.org/1999/xlink" content-type="arpha" xlink:type="simple">12B53476-F94B-5637-81C0-BA975407FB10</object-id><label>Figure 5.</label><caption><p>Intraspecific variation of genitalia in <italic><tp:taxon-name><tp:taxon-name-part taxon-name-part-type="genus" reg="Gymnogryllus">G.</tp:taxon-name-part><tp:taxon-name-part taxon-name-part-type="species" reg="odonopetalus">odonopetalus</tp:taxon-name-part></tp:taxon-name></italic><bold>A–C</bold> and <bold>G–I</bold> photos of genitalia from six individuals in caudal view <bold>D–F</bold> and <bold>J–L</bold> drawings of genitalia from the same six individuals in caudal view.</p></caption><graphic xmlns:xlink="http://www.w3.org/1999/xlink" xlink:href="zookeys-1129-085_article-87706__-g005.jpg" position="float" orientation="portrait" xlink:type="simple" id="oo_770020.jpg"><uri content-type="original_file" xlink:type="simple">https://binary.pensoft.net/fig/770020</uri></graphic></fig><p><bold><italic>Coloration</italic></bold> (Fig. <xref ref-type="fig" rid="F3">3</xref>). Head, pronotum and much of the hind femur blackish brown. Occiput uniformly blackish brown. 1/3 part of cheek bottom brown. Frons black, ventral quarter of lateral lobe with a light stripe. Hind femur black.</p><p><bold>Female</bold> (Figs <xref ref-type="fig" rid="F1">1F</xref>, <xref ref-type="fig" rid="F3">3B</xref>). Slightly smaller than male, with tegmina dark brown. Ovipositor as long as pronotum.</p></tp:treatment-sec><tp:treatment-sec sec-type="remarks" id="SECID0E1LAG"><title>Remarks.</title><p><xref ref-type="bibr" rid="B20">Ma and Zhang (2011)</xref> proposed four species, <italic><tp:taxon-name><tp:taxon-name-part taxon-name-part-type="genus" reg="Gymnogryllus">G.</tp:taxon-name-part><tp:taxon-name-part taxon-name-part-type="species" reg="yunnanensis">yunnanensis</tp:taxon-name-part></tp:taxon-name></italic>, <italic><tp:taxon-name><tp:taxon-name-part taxon-name-part-type="genus" reg="Gymnogryllus">G.</tp:taxon-name-part><tp:taxon-name-part taxon-name-part-type="species" reg="striatus">striatus</tp:taxon-name-part></tp:taxon-name></italic>, <italic><tp:taxon-name><tp:taxon-name-part taxon-name-part-type="genus" reg="Gymnogryllus">G.</tp:taxon-name-part><tp:taxon-name-part taxon-name-part-type="species" reg="longus">longus</tp:taxon-name-part></tp:taxon-name></italic>, and <italic><tp:taxon-name><tp:taxon-name-part taxon-name-part-type="genus" reg="Gymnogryllus">G.</tp:taxon-name-part><tp:taxon-name-part taxon-name-part-type="species" reg="tumidulus">tumidulus</tp:taxon-name-part></tp:taxon-name></italic>, based on the angle between the apical epiphallic teeth, the posterior edge of the medial lobe of epiphallus, and the apical field of the forewing. We examined our specimens and determined that these characters present intraspecific variation. In particular, the angle between the apical teeth of epiphallus shows tremendous variation between specimens (Fig. <xref ref-type="fig" rid="F4">4A–F</xref>). Besides, the epiphalli of these four species are armed with two pairs of teeth inside, which is consistent with the holotype of <italic><tp:taxon-name><tp:taxon-name-part taxon-name-part-type="genus" reg="Gymnogryllus">G.</tp:taxon-name-part><tp:taxon-name-part taxon-name-part-type="species" reg="odonopetalus">odonopetalus</tp:taxon-name-part></tp:taxon-name></italic> deposited in <named-content xmlns:xlink="http://www.w3.org/1999/xlink" content-type="dwc:institutional_code" xlink:title="Museum of Flora and Fauna of Shaanxi Normal University, Xi’an, China" xlink:href="http://grbio.org/institution/shaanxi-normal-university" xlink:type="simple">SNNU</named-content> (in fact, we found that one pair of teeth is formed by the ectoparamere curved at the tip on the type specimen of <italic><tp:taxon-name><tp:taxon-name-part taxon-name-part-type="genus" reg="Gymnogryllus">G.</tp:taxon-name-part><tp:taxon-name-part taxon-name-part-type="species" reg="odonopetalus">odonopetalus</tp:taxon-name-part></tp:taxon-name></italic>). Therefore, we regard <italic><tp:taxon-name><tp:taxon-name-part taxon-name-part-type="genus" reg="Gymnogryllus">G.</tp:taxon-name-part><tp:taxon-name-part taxon-name-part-type="species" reg="yunnanensis">yunnanensis</tp:taxon-name-part></tp:taxon-name></italic>, <italic><tp:taxon-name><tp:taxon-name-part taxon-name-part-type="genus" reg="Gymnogryllus">G.</tp:taxon-name-part><tp:taxon-name-part taxon-name-part-type="species" reg="striatus">striatus</tp:taxon-name-part></tp:taxon-name></italic>, <italic><tp:taxon-name><tp:taxon-name-part taxon-name-part-type="genus" reg="Gymnogryllus">G.</tp:taxon-name-part><tp:taxon-name-part taxon-name-part-type="species" reg="longus">longus</tp:taxon-name-part></tp:taxon-name></italic>, and <italic><tp:taxon-name><tp:taxon-name-part taxon-name-part-type="genus" reg="Gymnogryllus">G.</tp:taxon-name-part><tp:taxon-name-part taxon-name-part-type="species" reg="tumidulus">tumidulus</tp:taxon-name-part></tp:taxon-name></italic> as junior synonyms of <italic><tp:taxon-name><tp:taxon-name-part taxon-name-part-type="genus" reg="Gymnogryllus">G.</tp:taxon-name-part><tp:taxon-name-part taxon-name-part-type="species" reg="odonopetalus">odonopetalus</tp:taxon-name-part></tp:taxon-name></italic>.</p><p>Hence, the species <italic><tp:taxon-name><tp:taxon-name-part taxon-name-part-type="genus" reg="Gymnogryllus">G.</tp:taxon-name-part><tp:taxon-name-part taxon-name-part-type="species" reg="odonopetalus">odonopetalus</tp:taxon-name-part></tp:taxon-name></italic> has some charecters showing intraspecific variation even within specimens collected from the same place and time. In lateral view, the angle between the apical teeth and the posterior edge of the medial lobe of epiphallus is variable among individuals (red arrows in Fig. <xref ref-type="fig" rid="F4">4</xref>); the protuberances in the middle of the ectoparamere vary in size (blue circles indicate the protuberance of mid-ectoparamere in Fig. <xref ref-type="fig" rid="F4">4</xref>). In dorsal view, the end of the epiphallus is variable (shown by green circles in Fig. <xref ref-type="fig" rid="F4">4G–L</xref>); the anterior notch of epiphallus is morphologically also diverse. In caudal view, shape and space between apical teeth of epiphallus are variable (drawing of epiphallus in Fig. <xref ref-type="fig" rid="F5">5D–F, J–L</xref>); the length of the apical area of the ectoparamere varies among individuals.</p></tp:treatment-sec><tp:treatment-sec><!--Section generated to contain objects referenced in tp:taxon-treatment.--><fig id="F1" position="float" orientation="portrait"><object-id xmlns:xlink="http://www.w3.org/1999/xlink" content-type="doi" xlink:type="simple">10.3897/zookeys.1129.87706.figure1</object-id><object-id xmlns:xlink="http://www.w3.org/1999/xlink" content-type="arpha" xlink:type="simple">7D38A51F-FDF1-5886-A96B-31260C2CE94B</object-id><label>Figure 1.</label><caption><p>Living photos of some <italic><tp:taxon-name><tp:taxon-name-part taxon-name-part-type="genus" reg="Phonarellus">Phonarellus</tp:taxon-name-part></tp:taxon-name></italic> and <italic><tp:taxon-name><tp:taxon-name-part taxon-name-part-type="genus" reg="Gymnogryllus">Gymnogryllus</tp:taxon-name-part></tp:taxon-name></italic> species <bold>A, B</bold> male of <italic><tp:taxon-name><tp:taxon-name-part taxon-name-part-type="genus" reg="Phonarellus">P.</tp:taxon-name-part><tp:taxon-name-part taxon-name-part-type="species" reg="minor">minor</tp:taxon-name-part></tp:taxon-name></italic> (with varing proportion of black areas on hind legs) <bold>C</bold> female of <italic><tp:taxon-name><tp:taxon-name-part taxon-name-part-type="genus" reg="Phonarellus">P.</tp:taxon-name-part><tp:taxon-name-part taxon-name-part-type="species" reg="minor">minor</tp:taxon-name-part></tp:taxon-name></italic><bold>D</bold> male of <italic><tp:taxon-name><tp:taxon-name-part taxon-name-part-type="genus" reg="Phonarellus">P.</tp:taxon-name-part><tp:taxon-name-part taxon-name-part-type="species" reg="ritsemae">ritsemae</tp:taxon-name-part></tp:taxon-name></italic><bold>E</bold> male of <italic><tp:taxon-name><tp:taxon-name-part taxon-name-part-type="genus" reg="Gymnogryllus">G.</tp:taxon-name-part><tp:taxon-name-part taxon-name-part-type="species" reg="odonopetalus">odonopetalus</tp:taxon-name-part></tp:taxon-name></italic><bold>F</bold> female of <italic><tp:taxon-name><tp:taxon-name-part taxon-name-part-type="genus" reg="Gymnogryllus">G.</tp:taxon-name-part><tp:taxon-name-part taxon-name-part-type="species" reg="odonopetalus">odonopetalus</tp:taxon-name-part></tp:taxon-name></italic> (Photos <bold>A–D</bold> were provided by Zhang, Tao, and <bold>E, F</bold> were photographed by He, Zhixin).</p></caption><graphic xmlns:xlink="http://www.w3.org/1999/xlink" xlink:href="zookeys-1129-085_article-87706__-g001.jpg" position="float" orientation="portrait" xlink:type="simple" id="oo_770016.jpg"><uri content-type="original_file" xlink:type="simple">https://binary.pensoft.net/fig/770016</uri></graphic></fig><fig id="F2" position="float" orientation="portrait"><object-id xmlns:xlink="http://www.w3.org/1999/xlink" content-type="doi" xlink:type="simple">10.3897/zookeys.1129.87706.figure2</object-id><object-id xmlns:xlink="http://www.w3.org/1999/xlink" content-type="arpha" xlink:type="simple">33AAA80C-96B4-507D-8312-DDE55065BCA2</object-id><label>Figure 2.</label><caption><p>Distributions of <italic><tp:taxon-name><tp:taxon-name-part taxon-name-part-type="genus" reg="Phonarellus">Phonarellus</tp:taxon-name-part></tp:taxon-name></italic> and <italic><tp:taxon-name><tp:taxon-name-part taxon-name-part-type="genus" reg="Gymnogryllus">Gymnogryllus</tp:taxon-name-part></tp:taxon-name></italic> in China (Note: the locality of <italic><tp:taxon-name><tp:taxon-name-part taxon-name-part-type="genus" reg="Phonarellus">P.</tp:taxon-name-part><tp:taxon-name-part taxon-name-part-type="species" reg="zebripes">zebripes</tp:taxon-name-part></tp:taxon-name></italic> cited from <xref ref-type="bibr" rid="B19">Liu and He (2022)</xref>, and the remaining location information is based on the data of examined materials).</p></caption><graphic xmlns:xlink="http://www.w3.org/1999/xlink" xlink:href="zookeys-1129-085_article-87706__-g002.jpg" position="float" orientation="portrait" xlink:type="simple" id="oo_770017.jpg"><uri content-type="original_file" xlink:type="simple">https://binary.pensoft.net/fig/770017</uri></graphic></fig></tp:treatment-sec><ref-list><ref id="B19"><mixed-citation xmlns:xlink="http://www.w3.org/1999/xlink" xlink:type="simple"><person-group><name name-style="western"><surname>Liu</surname><given-names>YJ</given-names></name><name name-style="western"><surname>He</surname><given-names>ZQ</given-names></name></person-group> (<year>2022</year>) <article-title>A new species of genus <italic><tp:taxon-name><tp:taxon-name-part taxon-name-part-type="genus">Phonarellus</tp:taxon-name-part></tp:taxon-name></italic> Gorochov, 1983 from Yunnan, China (<tp:taxon-name><tp:taxon-name-part taxon-name-part-type="order">Orthoptera</tp:taxon-name-part></tp:taxon-name>: <tp:taxon-name><tp:taxon-name-part taxon-name-part-type="family">Gryllidae</tp:taxon-name-part></tp:taxon-name>: <tp:taxon-name><tp:taxon-name-part taxon-name-part-type="subfamily">Gryllinae</tp:taxon-name-part></tp:taxon-name>).</article-title><source>Zootaxa</source><volume>5093</volume>(<issue>1</issue>): <fpage>94</fpage>–<lpage>100</lpage>. <ext-link xlink:href="10.11646/zootaxa.5093.1.7" ext-link-type="doi" xlink:type="simple">https://doi.org/10.11646/zootaxa.5093.1.7</ext-link></mixed-citation></ref><ref id="B20"><mixed-citation xmlns:xlink="http://www.w3.org/1999/xlink" xlink:type="simple"><person-group><name name-style="western"><surname>Ma</surname><given-names>LB</given-names></name><name name-style="western"><surname>Zhang</surname><given-names>YL</given-names></name></person-group> (<year>2011</year>) <article-title>The cricket genus <italic><tp:taxon-name><tp:taxon-name-part taxon-name-part-type="genus">Gymnogryllus</tp:taxon-name-part></tp:taxon-name></italic> (<tp:taxon-name><tp:taxon-name-part taxon-name-part-type="superfamily">Grylloidea</tp:taxon-name-part></tp:taxon-name>: <tp:taxon-name><tp:taxon-name-part taxon-name-part-type="family">Gryllidae</tp:taxon-name-part></tp:taxon-name>: <tp:taxon-name><tp:taxon-name-part taxon-name-part-type="subfamily">Gryllinae</tp:taxon-name-part></tp:taxon-name>: <tp:taxon-name><tp:taxon-name-part taxon-name-part-type="tribe">Gryllini</tp:taxon-name-part></tp:taxon-name>) from China with description of six new species.</article-title><source>Zootaxa</source><volume>2733</volume>(<issue>1</issue>): <fpage>31</fpage>–<lpage>40</lpage>. <ext-link xlink:href="10.11646/zootaxa.2733.1.3" ext-link-type="doi" xlink:type="simple">https://doi.org/10.11646/zootaxa.2733.1.3</ext-link></mixed-citation></ref></ref-list></tp:taxon-treatment>
