# Supplementary material for: ﻿The intraspecific variation of morphology and coloration of field crickets: a taxonomic revision of Chinese Gymnogryllus Saussure, 1877 and Phonarellus Gorochov, 1983 (Orthoptera, Gryllidae, Gryllini)
Source: Zookeys. 2022 Nov 15;1129:85–107. doi: 10.3897/zookeys.1129.87706 (PMC9836715; doi:10.3897/zookeys.1129.87706)
Supplement: XML Treatment for Phonarellus [file zookeys.1129.87706-treatment3.xml]

<!DOCTYPE tp:taxon-treatment
  PUBLIC "-//TaxonX//DTD Taxonomic Treatment Publishing DTD v0 20100105//EN" "tax-treatment-NSO.dtd">
<tp:taxon-treatment xmlns:tp="http://www.plazi.org/taxpub"><tp:treatment-meta><kwd-group><label>Taxon classification</label><kwd>
                <named-content content-type="kingdom">Animalia</named-content>
              </kwd><kwd>
                <named-content content-type="order">Orthoptera</named-content>
              </kwd><kwd>
                <named-content content-type="family">Gryllidae</named-content>
              </kwd></kwd-group><mixed-citation publication-type="journal"><person-group><name><surname>Wang</surname><given-names>Ning</given-names></name><name><surname>Huang</surname><given-names>Huateng</given-names></name><name><surname>Ma</surname><given-names>Li-Bin</given-names></name></person-group><article-title>﻿The intraspecific variation of morphology and coloration of field crickets: a taxonomic revision of Chinese <italic><tp:taxon-name><tp:taxon-name-part taxon-name-part-type="genus" reg="Gymnogryllus">Gymnogryllus</tp:taxon-name-part></tp:taxon-name></italic> Saussure, 1877 and <italic><tp:taxon-name><tp:taxon-name-part taxon-name-part-type="genus" reg="Phonarellus">Phonarellus</tp:taxon-name-part></tp:taxon-name></italic> Gorochov, 1983 (<tp:taxon-name><tp:taxon-name-part taxon-name-part-type="order">Orthoptera</tp:taxon-name-part></tp:taxon-name>, <tp:taxon-name><tp:taxon-name-part taxon-name-part-type="family">Gryllidae</tp:taxon-name-part></tp:taxon-name>, <tp:taxon-name><tp:taxon-name-part taxon-name-part-type="tribe">Gryllini</tp:taxon-name-part></tp:taxon-name>)</article-title><source>Zookeys</source><day>15</day><month>11</month><year>2022</year><volume>1129</volume><fpage>85</fpage><lpage>107</lpage><pub-id pub-id-type="doi">10.3897/zookeys.1129.87706</pub-id></mixed-citation></tp:treatment-meta><tp:nomenclature><label>﻿Genus</label><tp:taxon-name>
              <object-id xmlns:xlink="http://www.w3.org/1999/xlink" content-type="arpha" xlink:type="simple">11AD3131-B55B-515E-8C0F-25DDBCC7F17D</object-id>
              <tp:taxon-name-part taxon-name-part-type="genus" reg="Phonarellus">Phonarellus</tp:taxon-name-part>
            </tp:taxon-name><tp:taxon-authority>Gorochov, 1983</tp:taxon-authority><tp:nomenclature-citation-list><tp:nomenclature-citation><tp:taxon-name>
                  <tp:taxon-name-part taxon-name-part-type="genus" reg="Phonarellus">Phonarellus</tp:taxon-name-part>
                </tp:taxon-name><comment>Gorochov, 1983: 323; <xref ref-type="bibr" rid="B29">Yin and Liu 1995</xref>: 194; <xref ref-type="bibr" rid="B20">Ma and Zhang 2011</xref>: 31.</comment></tp:nomenclature-citation></tp:nomenclature-citation-list></tp:nomenclature><tp:treatment-sec sec-type="type species" id="SECID0EWSAG"><title>Type species.</title><p><italic><tp:taxon-name><tp:taxon-name-part taxon-name-part-type="genus" reg="Gymnogryllus">Gymnogryllus</tp:taxon-name-part><tp:taxon-name-part taxon-name-part-type="species" reg="minor">minor</tp:taxon-name-part></tp:taxon-name></italic>.</p></tp:treatment-sec><tp:treatment-sec sec-type="distribution" id="SECID0EHTAG"><title>Distribution.</title><p>Afghanistan, Bangladesh, Burkina Faso, China, Gabon, India, Japan, Kenya, Mali, Sierre Leone, Vietnam.</p></tp:treatment-sec><tp:treatment-sec sec-type="diagnosis" id="SECID0EMTAG"><title>Diagnosis.</title><p>Ocelli positioned in an almost straight line. Antenna ornamented with white ring-like pattern. Scapus conspicuously narrower than the half-width of the rostrum. Apical field shorter than mirror or slightly longer. Both tympana present. Hind tibiae shorter than half the length of hind femur. Epiphallus with large lateral lobes but without median lobe. Cerci usually dark with light proximally. We regard all species as belonging to <italic><tp:taxon-name><tp:taxon-name-part taxon-name-part-type="genus" reg="Phonarellus">Phonarellus</tp:taxon-name-part></tp:taxon-name></italic>, whose characters are as follows: ovipositor well developed and rather long; ectoparamere short.</p></tp:treatment-sec><tp:treatment-sec sec-type="remarks" id="SECID0EZTAG"><title>Remarks.</title><p>Four species of this genus have been reported from China (<italic><tp:taxon-name><tp:taxon-name-part taxon-name-part-type="genus" reg="Phonarellus">P.</tp:taxon-name-part><tp:taxon-name-part taxon-name-part-type="species" reg="ritsemae">ritsemae</tp:taxon-name-part></tp:taxon-name></italic>, <italic><tp:taxon-name><tp:taxon-name-part taxon-name-part-type="genus" reg="Phonarellus">P.</tp:taxon-name-part><tp:taxon-name-part taxon-name-part-type="species" reg="minor">minor</tp:taxon-name-part></tp:taxon-name></italic>, <italic><tp:taxon-name><tp:taxon-name-part taxon-name-part-type="genus" reg="Phonarellus">P.</tp:taxon-name-part><tp:taxon-name-part taxon-name-part-type="species" reg="flavipes">flavipes</tp:taxon-name-part></tp:taxon-name></italic>, and <italic><tp:taxon-name><tp:taxon-name-part taxon-name-part-type="genus" reg="Phonarellus">P.</tp:taxon-name-part><tp:taxon-name-part taxon-name-part-type="species" reg="zebripes">zebripes</tp:taxon-name-part></tp:taxon-name></italic>). <italic><tp:taxon-name><tp:taxon-name-part taxon-name-part-type="genus" reg="Phonarellus">Phonarellus</tp:taxon-name-part><tp:taxon-name-part taxon-name-part-type="species" reg="flavipes">flavipes</tp:taxon-name-part></tp:taxon-name></italic> has been described for its yellow hind legs and the interval between the anterior of the first and second oblique veins. But these characters can also be found in <italic><tp:taxon-name><tp:taxon-name-part taxon-name-part-type="genus" reg="Phonarellus">P.</tp:taxon-name-part><tp:taxon-name-part taxon-name-part-type="species" reg="minor">minor</tp:taxon-name-part></tp:taxon-name></italic> living side by side with <italic><tp:taxon-name><tp:taxon-name-part taxon-name-part-type="genus" reg="Phonarellus">P.</tp:taxon-name-part><tp:taxon-name-part taxon-name-part-type="species" reg="flavipes">flavipes</tp:taxon-name-part></tp:taxon-name></italic>. Studying a large number of specimens of these three taxa from Yunnan and Guangdong, we tested whether the color of hind legs is a valid trait for species delimitation, and provided a description of <italic><tp:taxon-name><tp:taxon-name-part taxon-name-part-type="genus" reg="Phonarellus">P.</tp:taxon-name-part><tp:taxon-name-part taxon-name-part-type="species" reg="ritsemae">ritsemae</tp:taxon-name-part></tp:taxon-name></italic>.</p></tp:treatment-sec><ref-list><ref id="B29"><mixed-citation xmlns:xlink="http://www.w3.org/1999/xlink" xlink:type="simple"><person-group><name name-style="western"><surname>Yin</surname><given-names>HS</given-names></name><name name-style="western"><surname>Liu</surname><given-names>XW</given-names></name></person-group> (<year>1995</year>) <source>Synopsis of the Classification of <tp:taxon-name><tp:taxon-name-part taxon-name-part-type="superfamily">Grylloidea</tp:taxon-name-part></tp:taxon-name> and <tp:taxon-name><tp:taxon-name-part taxon-name-part-type="superfamily">Gryllotalpoidea</tp:taxon-name-part></tp:taxon-name> from China.</source><publisher-name>Shanghai Scientific and Technological Literature Publishing House Press</publisher-name>, <publisher-loc>Shanghai</publisher-loc>, <size units="page">237 pp</size>.</mixed-citation></ref><ref id="B20"><mixed-citation xmlns:xlink="http://www.w3.org/1999/xlink" xlink:type="simple"><person-group><name name-style="western"><surname>Ma</surname><given-names>LB</given-names></name><name name-style="western"><surname>Zhang</surname><given-names>YL</given-names></name></person-group> (<year>2011</year>) <article-title>The cricket genus <italic><tp:taxon-name><tp:taxon-name-part taxon-name-part-type="genus">Gymnogryllus</tp:taxon-name-part></tp:taxon-name></italic> (<tp:taxon-name><tp:taxon-name-part taxon-name-part-type="superfamily">Grylloidea</tp:taxon-name-part></tp:taxon-name>: <tp:taxon-name><tp:taxon-name-part taxon-name-part-type="family">Gryllidae</tp:taxon-name-part></tp:taxon-name>: <tp:taxon-name><tp:taxon-name-part taxon-name-part-type="subfamily">Gryllinae</tp:taxon-name-part></tp:taxon-name>: <tp:taxon-name><tp:taxon-name-part taxon-name-part-type="tribe">Gryllini</tp:taxon-name-part></tp:taxon-name>) from China with description of six new species.</article-title><source>Zootaxa</source><volume>2733</volume>(<issue>1</issue>): <fpage>31</fpage>–<lpage>40</lpage>. <ext-link xlink:href="10.11646/zootaxa.2733.1.3" ext-link-type="doi" xlink:type="simple">https://doi.org/10.11646/zootaxa.2733.1.3</ext-link></mixed-citation></ref></ref-list></tp:taxon-treatment>
