# Supplementary material for: ﻿The intraspecific variation of morphology and coloration of field crickets: a taxonomic revision of Chinese Gymnogryllus Saussure, 1877 and Phonarellus Gorochov, 1983 (Orthoptera, Gryllidae, Gryllini)
Source: Zookeys. 2022 Nov 15;1129:85–107. doi: 10.3897/zookeys.1129.87706 (PMC9836715; doi:10.3897/zookeys.1129.87706)
Supplement: XML Treatment for Phonarellus minor [file zookeys.1129.87706-treatment4.xml]

<!DOCTYPE tp:taxon-treatment
  PUBLIC "-//TaxonX//DTD Taxonomic Treatment Publishing DTD v0 20100105//EN" "tax-treatment-NSO.dtd">
<tp:taxon-treatment xmlns:tp="http://www.plazi.org/taxpub"><tp:treatment-meta><kwd-group><label>Taxon classification</label><kwd>
                <named-content content-type="kingdom">Animalia</named-content>
              </kwd><kwd>
                <named-content content-type="order">Orthoptera</named-content>
              </kwd><kwd>
                <named-content content-type="family">Gryllidae</named-content>
              </kwd></kwd-group><mixed-citation publication-type="journal"><person-group><name><surname>Wang</surname><given-names>Ning</given-names></name><name><surname>Huang</surname><given-names>Huateng</given-names></name><name><surname>Ma</surname><given-names>Li-Bin</given-names></name></person-group><article-title>﻿The intraspecific variation of morphology and coloration of field crickets: a taxonomic revision of Chinese <italic><tp:taxon-name><tp:taxon-name-part taxon-name-part-type="genus" reg="Gymnogryllus">Gymnogryllus</tp:taxon-name-part></tp:taxon-name></italic> Saussure, 1877 and <italic><tp:taxon-name><tp:taxon-name-part taxon-name-part-type="genus" reg="Phonarellus">Phonarellus</tp:taxon-name-part></tp:taxon-name></italic> Gorochov, 1983 (<tp:taxon-name><tp:taxon-name-part taxon-name-part-type="order">Orthoptera</tp:taxon-name-part></tp:taxon-name>, <tp:taxon-name><tp:taxon-name-part taxon-name-part-type="family">Gryllidae</tp:taxon-name-part></tp:taxon-name>, <tp:taxon-name><tp:taxon-name-part taxon-name-part-type="tribe">Gryllini</tp:taxon-name-part></tp:taxon-name>)</article-title><source>Zookeys</source><day>15</day><month>11</month><year>2022</year><volume>1129</volume><fpage>85</fpage><lpage>107</lpage><pub-id pub-id-type="doi">10.3897/zookeys.1129.87706</pub-id></mixed-citation></tp:treatment-meta><tp:nomenclature><label>﻿</label><tp:taxon-name>
              <object-id xmlns:xlink="http://www.w3.org/1999/xlink" content-type="arpha" xlink:type="simple">DDCBC5BC-25BA-5527-81C5-DC60A4AB005B</object-id>
              <tp:taxon-name-part taxon-name-part-type="genus" reg="Phonarellus">Phonarellus</tp:taxon-name-part>
              <tp:taxon-name-part taxon-name-part-type="species" reg="minor">minor</tp:taxon-name-part>
            </tp:taxon-name><tp:taxon-authority>(Chopard, 1959)</tp:taxon-authority><xref ref-type="fig" rid="F1">Figs 1A–C</xref><xref ref-type="fig" rid="F6">, 6</xref><xref ref-type="fig" rid="F7">, 7</xref><xref ref-type="fig" rid="F8">, 8</xref><tp:nomenclature-citation-list><tp:nomenclature-citation><tp:taxon-name>
                  <tp:taxon-name-part taxon-name-part-type="genus" reg="Gymnogryllus">Gymnogryllus</tp:taxon-name-part>
                  <tp:taxon-name-part taxon-name-part-type="species" reg="minor">minor</tp:taxon-name-part>
                </tp:taxon-name><comment>Chopard, 1959: 1; <xref ref-type="bibr" rid="B5">Bhowmik 1985</xref>: 14.</comment></tp:nomenclature-citation><tp:nomenclature-citation><tp:taxon-name>
                  <tp:taxon-name-part taxon-name-part-type="genus" reg="Gymnogryllus">Gymnogryllus</tp:taxon-name-part>
                  <tp:taxon-name-part taxon-name-part-type="species" reg="kashmirensis">kashmirensis</tp:taxon-name-part>
                </tp:taxon-name><comment>Bhowmik, 1977: 24, misidentification.</comment></tp:nomenclature-citation><tp:nomenclature-citation><tp:taxon-name><tp:taxon-name-part taxon-name-part-type="genus" reg="Phonarellus">Phonarellus</tp:taxon-name-part> (<tp:taxon-name-part taxon-name-part-type="subgenus" reg="Phonarellus">Phonarellus</tp:taxon-name-part>) <tp:taxon-name-part taxon-name-part-type="species" reg="minor">minor</tp:taxon-name-part></tp:taxon-name><comment>: <xref ref-type="bibr" rid="B13">Gorochov 1983</xref>: 91, 323–328; <xref ref-type="bibr" rid="B18">Kim and Pham 2014</xref>: 61; Gu et al. 2018: 11.</comment></tp:nomenclature-citation><tp:nomenclature-citation><tp:taxon-name>
                  <tp:taxon-name-part taxon-name-part-type="genus" reg="Phonarellus">Phonarellus</tp:taxon-name-part>
                  <tp:taxon-name-part taxon-name-part-type="species" reg="minor">minor</tp:taxon-name-part>
                </tp:taxon-name><comment>: <xref ref-type="bibr" rid="B29">Yin and Liu 1995</xref>: 138–139; <xref ref-type="bibr" rid="B21">Saeed et al. 2000</xref>: 176; <xref ref-type="bibr" rid="B27">Xie 2004</xref>: 116</comment></tp:nomenclature-citation><tp:nomenclature-citation><tp:taxon-name><tp:taxon-name-part taxon-name-part-type="genus" reg="Gymnogryllus">Gymnogryllus</tp:taxon-name-part> (<tp:taxon-name-part taxon-name-part-type="subgenus" reg="Phonarellus">Phonarellus</tp:taxon-name-part>) <tp:taxon-name-part taxon-name-part-type="species" reg="minor">minor</tp:taxon-name-part></tp:taxon-name><comment>: <xref ref-type="bibr" rid="B17">Ingrisch and Garai 2001</xref>: 759.</comment></tp:nomenclature-citation><tp:nomenclature-citation><tp:taxon-name>
                  <tp:taxon-name-part taxon-name-part-type="genus" reg="Phonarellus">Phonarellus</tp:taxon-name-part>
                  <tp:taxon-name-part taxon-name-part-type="species" reg="flavipes">flavipes</tp:taxon-name-part>
                </tp:taxon-name><comment><xref ref-type="bibr" rid="B26">Xia et al., 1991</xref>: 123; <xref ref-type="bibr" rid="B29">Yin and Liu 1995</xref>: 49, syn. nov.</comment></tp:nomenclature-citation></tp:nomenclature-citation-list></tp:nomenclature><tp:treatment-sec sec-type="Holotype information" id="SECID0ER6AG"><title>Holotype information.</title><p>Type locality: Asia-Tropical, Indian Subcontinent, India, Kerala, Malabar Coast, Mahé. Deposited at Muséum National d’Histoire Naturelle, Paris, France (not examined).</p></tp:treatment-sec><tp:treatment-sec sec-type="material" id="SECID0EW6AG"><title>Specimens examined.</title><p><bold>China</bold>: 36 males and 28 females, Yunnan, Mengla, Shangyong, Longmen, 1030 m, May 13, 2013, Ma, Libin coll. (<named-content xmlns:xlink="http://www.w3.org/1999/xlink" content-type="dwc:institutional_code" xlink:title="Museum of Flora and Fauna of Shaanxi Normal University, Xi’an, China" xlink:href="http://grbio.org/institution/shaanxi-normal-university" xlink:type="simple">SNNU</named-content>); 5 females, same location as before, 1030 m, May 18, 2013, Ma, Libin coll. (<named-content xmlns:xlink="http://www.w3.org/1999/xlink" content-type="dwc:institutional_code" xlink:title="Museum of Flora and Fauna of Shaanxi Normal University, Xi’an, China" xlink:href="http://grbio.org/institution/shaanxi-normal-university" xlink:type="simple">SNNU</named-content>); 4 males and 4 females, same location as before, 943 m, May 13, 2013, Ma, Libin coll. (<named-content xmlns:xlink="http://www.w3.org/1999/xlink" content-type="dwc:institutional_code" xlink:title="Museum of Flora and Fauna of Shaanxi Normal University, Xi’an, China" xlink:href="http://grbio.org/institution/shaanxi-normal-university" xlink:type="simple">SNNU</named-content>); 3 males, same location as before, 996 m, May 13, 2013, Ma, Libin coll. (<named-content xmlns:xlink="http://www.w3.org/1999/xlink" content-type="dwc:institutional_code" xlink:title="Museum of Flora and Fauna of Shaanxi Normal University, Xi’an, China" xlink:href="http://grbio.org/institution/shaanxi-normal-university" xlink:type="simple">SNNU</named-content>); 1 male, Yunnan, Jinping, Mengla, Xinmeng, 450 m, May 3, 2013, Ma, Libin coll. (<named-content xmlns:xlink="http://www.w3.org/1999/xlink" content-type="dwc:institutional_code" xlink:title="Museum of Flora and Fauna of Shaanxi Normal University, Xi’an, China" xlink:href="http://grbio.org/institution/shaanxi-normal-university" xlink:type="simple">SNNU</named-content>); 3 males, Yunnan, Mengla, Mengban, Hebianzhai, 855 m, May 23, 2013, Ma, Libin coll. (<named-content xmlns:xlink="http://www.w3.org/1999/xlink" content-type="dwc:institutional_code" xlink:title="Museum of Flora and Fauna of Shaanxi Normal University, Xi’an, China" xlink:href="http://grbio.org/institution/shaanxi-normal-university" xlink:type="simple">SNNU</named-content>); 4 males, Yunnan, Mengla, Menglun, 690 m, May 28, 2013, Ma, Libin coll. (<named-content xmlns:xlink="http://www.w3.org/1999/xlink" content-type="dwc:institutional_code" xlink:title="Museum of Flora and Fauna of Shaanxi Normal University, Xi’an, China" xlink:href="http://grbio.org/institution/shaanxi-normal-university" xlink:type="simple">SNNU</named-content>) ; 6 males, Yunnan, Cangyuan, Banlao, 1134 m, Jun. 5, 2013, Ma, Libin coll. (<named-content xmlns:xlink="http://www.w3.org/1999/xlink" content-type="dwc:institutional_code" xlink:title="Museum of Flora and Fauna of Shaanxi Normal University, Xi’an, China" xlink:href="http://grbio.org/institution/shaanxi-normal-university" xlink:type="simple">SNNU</named-content>); 2 males, Yunnan, Hekou, 100 m, Jun. 7, 1982, Jin, Gentao coll. (<abbrev xmlns:xlink="http://www.w3.org/1999/xlink" content-type="institution" xlink:title="Shanghai Entomological Museum, CAS, Shanghai, China" id="ABBRID0EGBBG" xlink:type="simple">SEM</abbrev>); 2 males and 1 female, Yunnan, Xishuangbanna, Menglun, 1000 m, Jun. 3, 2009, Liu, Xianwei coll. (<abbrev xmlns:xlink="http://www.w3.org/1999/xlink" content-type="institution" xlink:title="Shanghai Entomological Museum, CAS, Shanghai, China" id="ABBRID0ELBBG" xlink:type="simple">SEM</abbrev>); 3 males and 2 females, Yunnan, Mengla, Yaoqu, Jun. 1, 2009, Ma, Libin coll. (<abbrev xmlns:xlink="http://www.w3.org/1999/xlink" content-type="institution" xlink:title="Entomological Museum of Northwest A&amp;F University, Yangling, China" id="ABBRID0EQBBG" xlink:type="simple">NWAFU</abbrev>). <bold>Vietnam</bold>: 1 female, Tonkin, Jul. 1940, A. De Cooman coll. (<abbrev xmlns:xlink="http://www.w3.org/1999/xlink" content-type="institution" xlink:title="Shanghai Entomological Museum, CAS, Shanghai, China" id="ABBRID0EXBBG" xlink:type="simple">SEM</abbrev>).</p></tp:treatment-sec><tp:treatment-sec sec-type="distribution" id="SECID0E3BBG"><title>Distribution.</title><p>(Fig. <xref ref-type="fig" rid="F2">2</xref>). China (Yunnan, Guangdong), India, Vietnam.</p></tp:treatment-sec><tp:treatment-sec sec-type="description" id="SECID0EGCBG"><title>Measurements.</title><p><abbrev xmlns:xlink="http://www.w3.org/1999/xlink" xlink:title="body length" id="ABBRID0EMCBG" xlink:type="simple">BL</abbrev> 12.86–14.23; <abbrev xmlns:xlink="http://www.w3.org/1999/xlink" xlink:title="head width" id="ABBRID0EQCBG" xlink:type="simple">HW</abbrev> 3.54–3.75; <abbrev xmlns:xlink="http://www.w3.org/1999/xlink" xlink:title="pronotum length" id="ABBRID0EUCBG" xlink:type="simple">PL</abbrev> 2.26–2.39; <abbrev xmlns:xlink="http://www.w3.org/1999/xlink" xlink:title="pronotum width" id="ABBRID0EYCBG" xlink:type="simple">PW</abbrev> 4.12–4.56; <abbrev xmlns:xlink="http://www.w3.org/1999/xlink" xlink:title="forewing length" id="ABBRID0E3CBG" xlink:type="simple">FWL</abbrev> 9.13–9.68; <abbrev xmlns:xlink="http://www.w3.org/1999/xlink" xlink:title="hind wing length" id="ABBRID0EADBG" xlink:type="simple">HWL</abbrev> 7.45–8.23; <abbrev xmlns:xlink="http://www.w3.org/1999/xlink" xlink:title="middle tibiae length" id="ABBRID0EEDBG" xlink:type="simple">MTL</abbrev> 3.24–3.46; <abbrev xmlns:xlink="http://www.w3.org/1999/xlink" xlink:title="cercus length" id="ABBRID0EIDBG" xlink:type="simple">CL</abbrev> 4.67–5.31; <abbrev xmlns:xlink="http://www.w3.org/1999/xlink" xlink:title="hind tibiae length" id="ABBRID0EMDBG" xlink:type="simple">HTL</abbrev> 4.73–5.21; <abbrev xmlns:xlink="http://www.w3.org/1999/xlink" xlink:title="hind femur length" id="ABBRID0EQDBG" xlink:type="simple">HLL</abbrev> 8.11–8.42; OL 7.28–7.64.</p></tp:treatment-sec><tp:treatment-sec sec-type="diagnosis" id="SECID0EUDBG"><title>Diagnosis.</title><p>Body bicolored; head and legs often yellow or yellowish-brown, remainders always dark brown. Body size small for the genus. Both proximal and anterior notch of epiphallus arc-like and posterior notch almost right angular. Coloration of hind legs variable.</p></tp:treatment-sec><tp:treatment-sec sec-type="description" id="SECID0EZDBG"><title>Description.</title><p>(Figs <xref ref-type="fig" rid="F1">1A–C</xref>, <xref ref-type="fig" rid="F8">8A–D, I</xref>). Body sized small for the genus, fusiform. Frons rounded. Median ocellus small, oval; lateral ocelli larger and rounded. Epistomal suture slightly upward convex and sometimes almost straight. Rostrum slightly widened. Scapus about half as wide as rostrum. Labrum rounded and slightly laterally widened, with apical margin arc-like, sometimes straight or with notch. Last segment of maxillary palpi rod-like, nearly as wide as third segment.</p><p>Disc of pronotum laterally widened and with hind margin slightly wider than fore margin; anterior margin broadly concave, posterior margin almost straight. Oblique veins three, the outmost one short and two internal of them longer and inclined; the top of them close each other. Diagonal vein straight. Chord veins three, the internal two veins extremely bent, connected at the bottom. Between the diagonal vein and the most internal chord vein armed with a transverse vein. The most internal chord vein linking with mirror by two transverse veins. Mirror small; the basal margin of mirror angle-like, dividing vein angular and the width of mirror nearly equal to the length. Field area short, close to the length of mirror, or slightly longer than mirror. Hind wings long and the uncovered portions longer than the half-length of forewings.</p><p>Fore tibiae with inner tympanum small and ovoid; the outer one large and oblong. Hind tibiae short, half the length of hind femur. Inner dorsal spurs of hind tibiae curved distally and longer than the outer ones. The length and number of dorsal spurs varied, while the basal spurs rather short, they numbered five or six of both the inner and outer; while spurs vary in length, the number of inner and outer spurs always 4:4. Inner apical spurs longer than outer ones. The median one of outer apical spurs longest and the remaining ones almost equal in length, and the bottom one of inner apical spurs shortest and the remaining ones in similar length. Inner dorsal spines of the first hind tarsus numbered 5–7 and outer ones numbered 7–9. Cercus thickness proximally and tapering. Subgenital plate simple and cucullate with acute apex.</p><p><bold><italic>Genitalia</italic></bold> (Fig. <xref ref-type="fig" rid="F8">8E–G</xref>). Lateral lobes of epiphallus large. In lateral view apex obtuse and slightly upward curved. Epiphallus without median lobe, hind margin broad arc-like in middle, proximal margin arcuate, similar to outer margin. In caudal view, ectoparamere with three ridges, two horizontal and one vertical; area around ridges dark, and central area whitish.</p><p><bold>Female</bold> (Fig. <xref ref-type="fig" rid="F8">8B, D, J</xref>). Ovipositor short, arrow-like. Tegmina dark brown.</p><p><bold><italic>Coloration</italic></bold> (Fig. <xref ref-type="fig" rid="F8">8A–D, H</xref>). Head orange. Fore and median legs and hind tibiae yellowish-brown. Coloration of hind femur variable, either uniformly dark brown, or dark brown in middle and basal, and apical areas yellowish-brown or wholy yellowish-brown. Female’s forewings dark brown. Male’s forewings dark brown, but harp area and mirror light colored (these parts membranous and lucent). Cercus yellowish-brown with apical area dark brown.</p></tp:treatment-sec><tp:treatment-sec sec-type="remarks" id="SECID0EHFBG"><title>Remarks.</title><p>The original description of <italic><tp:taxon-name><tp:taxon-name-part taxon-name-part-type="genus" reg="Phonarellus">P.</tp:taxon-name-part><tp:taxon-name-part taxon-name-part-type="species" reg="flavipes">flavipes</tp:taxon-name-part></tp:taxon-name></italic> does not mention genital characters. <xref ref-type="bibr" rid="B26">Xia et al. (1991)</xref> only pointed out that coloration of the hind femur and differences in the distance between the first and second oblique veins at the base could distinguish this species from <italic><tp:taxon-name><tp:taxon-name-part taxon-name-part-type="genus" reg="Phonarellus">P.</tp:taxon-name-part><tp:taxon-name-part taxon-name-part-type="species" reg="minor">minor</tp:taxon-name-part></tp:taxon-name></italic>. We showed that the distance at the base of oblique veins varies among individuals in <italic><tp:taxon-name><tp:taxon-name-part taxon-name-part-type="genus" reg="Phonarellus">P.</tp:taxon-name-part><tp:taxon-name-part taxon-name-part-type="species" reg="minor">minor</tp:taxon-name-part></tp:taxon-name></italic> (Figs <xref ref-type="fig" rid="F6">6</xref>, <xref ref-type="fig" rid="F8">8I</xref>). Moreover, the proportion of the black area on the hind femur also has a considerable amount of variation within <italic><tp:taxon-name><tp:taxon-name-part taxon-name-part-type="genus" reg="Phonarellus">P.</tp:taxon-name-part><tp:taxon-name-part taxon-name-part-type="species" reg="minor">minor</tp:taxon-name-part></tp:taxon-name></italic> (Fig. <xref ref-type="fig" rid="F7">7</xref>). The typical color scheme is 70% black (35% of the individuals), but more than 5% of the individuals have less than 10% or more than 95% of black area. The coloration of the hind femur is a continuous trait, and both extremes exist in <italic><tp:taxon-name><tp:taxon-name-part taxon-name-part-type="genus" reg="Phonarellus">P.</tp:taxon-name-part><tp:taxon-name-part taxon-name-part-type="species" reg="minor">minor</tp:taxon-name-part></tp:taxon-name></italic>. Hence, we consider that <italic><tp:taxon-name><tp:taxon-name-part taxon-name-part-type="genus" reg="Phonarellus">P.</tp:taxon-name-part><tp:taxon-name-part taxon-name-part-type="species" reg="flavipes">flavipes</tp:taxon-name-part></tp:taxon-name></italic> is a junior synonym of <italic><tp:taxon-name><tp:taxon-name-part taxon-name-part-type="genus" reg="Phonarellus">P.</tp:taxon-name-part><tp:taxon-name-part taxon-name-part-type="species" reg="minor">minor</tp:taxon-name-part></tp:taxon-name></italic>.</p><fig id="F6" position="float" orientation="portrait"><object-id xmlns:xlink="http://www.w3.org/1999/xlink" content-type="doi" xlink:type="simple">10.3897/zookeys.1129.87706.figure6</object-id><object-id xmlns:xlink="http://www.w3.org/1999/xlink" content-type="arpha" xlink:type="simple">33FE8A97-F17F-5723-A2D9-7323DB61A8AF</object-id><label>Figure 6.</label><caption><p>Distance between the first and second oblique vein of <italic><tp:taxon-name><tp:taxon-name-part taxon-name-part-type="genus" reg="Phonarellus">P.</tp:taxon-name-part><tp:taxon-name-part taxon-name-part-type="species" reg="minor">minor</tp:taxon-name-part></tp:taxon-name></italic> (Note: The data in the graph were measured from 42 samples. All the data can be roughly divided into three groups: distance less than 0.6 mm, distance greater than 1.2 mm, and distance between 0.7 mm and 1 mm, among which, individuals with distance less than 0.6 mm are the majority. The figure of the veins on the right, from top to bottom, represents the maximum, median and minimum distances, respectively. Units: mm).</p></caption><graphic xmlns:xlink="http://www.w3.org/1999/xlink" xlink:href="zookeys-1129-085_article-87706__-g006.jpg" position="float" orientation="portrait" xlink:type="simple" id="oo_770021.jpg"><uri content-type="original_file" xlink:type="simple">https://binary.pensoft.net/fig/770021</uri></graphic></fig><fig id="F7" position="float" orientation="portrait"><object-id xmlns:xlink="http://www.w3.org/1999/xlink" content-type="doi" xlink:type="simple">10.3897/zookeys.1129.87706.figure7</object-id><object-id xmlns:xlink="http://www.w3.org/1999/xlink" content-type="arpha" xlink:type="simple">BBBC82EB-CE59-5C46-9960-82E17D402B62</object-id><label>Figure 7.</label><caption><p>This figure shows that the distribution of the area-to-total area ratio of the black area of <italic><tp:taxon-name><tp:taxon-name-part taxon-name-part-type="genus" reg="Phonarellus">P.</tp:taxon-name-part><tp:taxon-name-part taxon-name-part-type="species" reg="minor">minor</tp:taxon-name-part></tp:taxon-name></italic> (Note: The data in the graph were measured from 42 samples. In the figure, miscellaneous colors, i.e., individuals with black proportions between 30% and 90%, accounted for the majority, while light-colored individuals, i.e., individuals with black proportions no higher than 20%, and black individuals, i.e., individuals with black proportions higher than 90%, were very few and only one in our sampling respectively.).</p></caption><graphic xmlns:xlink="http://www.w3.org/1999/xlink" xlink:href="zookeys-1129-085_article-87706__-g007.jpg" position="float" orientation="portrait" xlink:type="simple" id="oo_770022.jpg"><uri content-type="original_file" xlink:type="simple">https://binary.pensoft.net/fig/770022</uri></graphic></fig><fig id="F8" position="float" orientation="portrait"><object-id xmlns:xlink="http://www.w3.org/1999/xlink" content-type="doi" xlink:type="simple">10.3897/zookeys.1129.87706.figure8</object-id><object-id xmlns:xlink="http://www.w3.org/1999/xlink" content-type="arpha" xlink:type="simple">E6E2AF47-7EEB-5002-985B-C23E93AE8266</object-id><label>Figure 8.</label><caption><p><italic><tp:taxon-name><tp:taxon-name-part taxon-name-part-type="genus" reg="Phonarellus">Phonarellus</tp:taxon-name-part><tp:taxon-name-part taxon-name-part-type="species" reg="minor">minor</tp:taxon-name-part></tp:taxon-name></italic> (Chopard, 1959) (<bold>A–J</bold>) <bold>A–D</bold> bodies of <italic><tp:taxon-name><tp:taxon-name-part taxon-name-part-type="genus" reg="Phonarellus">P.</tp:taxon-name-part><tp:taxon-name-part taxon-name-part-type="species" reg="minor">minor</tp:taxon-name-part></tp:taxon-name></italic> (<bold>A, C</bold> males <bold>B, D</bold> females; scale bar: 10mm <bold>A, B</bold> specimens with dark colored hind legs <bold>C, D</bold> specimens with light-colored hind legs) <bold>E–G</bold> genitalia (<bold>E</bold> dorsally viewed <bold>F</bold> laterally viewed <bold>G</bold> ventrally viewed) <bold>H</bold> color variation of hind legs from dark to light <bold>I</bold> variable intervals at the base of oblique veins (Note: The red line point to the first and second oblique veins. The distance between the two veins in the rightmost figure is the smallest (see Fig. <xref ref-type="fig" rid="F6">6</xref>, i.e., less than 0.6 mm), and the sampled individual has black hind legs (see Fig. <xref ref-type="fig" rid="F7">7</xref>, i.e., the percentage of black is higher than 90%); the distance between the two veins in the middle figure is the largest (see Fig. <xref ref-type="fig" rid="F6">6</xref>, i.e., greater than 1.2 mm), and the sampled individual has miscellaneous colored hind legs (see Fig. <xref ref-type="fig" rid="F7">7</xref>, i.e., 30%–90% black); the distance between the two veins in the rightmost figure is medium (Fig. <xref ref-type="fig" rid="F6">6</xref>, i.e. 0.7mm-1mm), and the hind legs of the sampled individuals are light colored (Fig. <xref ref-type="fig" rid="F7">7</xref>, i.e. the percentage of black is less than 20%). Combining the information in Figs <xref ref-type="fig" rid="F6">6</xref>, <xref ref-type="fig" rid="F7">7</xref>, it can be inferred that the change in veins distance does not correlate entirely with the variation in the color of the hind legs) <bold>J</bold> ovipositor.</p></caption><graphic xmlns:xlink="http://www.w3.org/1999/xlink" xlink:href="zookeys-1129-085_article-87706__-g008.jpg" position="float" orientation="portrait" xlink:type="simple" id="oo_770023.jpg"><uri content-type="original_file" xlink:type="simple">https://binary.pensoft.net/fig/770023</uri></graphic></fig></tp:treatment-sec><tp:treatment-sec><!--Section generated to contain objects referenced in tp:taxon-treatment.--><fig id="F1" position="float" orientation="portrait"><object-id xmlns:xlink="http://www.w3.org/1999/xlink" content-type="doi" xlink:type="simple">10.3897/zookeys.1129.87706.figure1</object-id><object-id xmlns:xlink="http://www.w3.org/1999/xlink" content-type="arpha" xlink:type="simple">7D38A51F-FDF1-5886-A96B-31260C2CE94B</object-id><label>Figure 1.</label><caption><p>Living photos of some <italic><tp:taxon-name><tp:taxon-name-part taxon-name-part-type="genus" reg="Phonarellus">Phonarellus</tp:taxon-name-part></tp:taxon-name></italic> and <italic><tp:taxon-name><tp:taxon-name-part taxon-name-part-type="genus" reg="Gymnogryllus">Gymnogryllus</tp:taxon-name-part></tp:taxon-name></italic> species <bold>A, B</bold> male of <italic><tp:taxon-name><tp:taxon-name-part taxon-name-part-type="genus" reg="Phonarellus">P.</tp:taxon-name-part><tp:taxon-name-part taxon-name-part-type="species" reg="minor">minor</tp:taxon-name-part></tp:taxon-name></italic> (with varing proportion of black areas on hind legs) <bold>C</bold> female of <italic><tp:taxon-name><tp:taxon-name-part taxon-name-part-type="genus" reg="Phonarellus">P.</tp:taxon-name-part><tp:taxon-name-part taxon-name-part-type="species" reg="minor">minor</tp:taxon-name-part></tp:taxon-name></italic><bold>D</bold> male of <italic><tp:taxon-name><tp:taxon-name-part taxon-name-part-type="genus" reg="Phonarellus">P.</tp:taxon-name-part><tp:taxon-name-part taxon-name-part-type="species" reg="ritsemae">ritsemae</tp:taxon-name-part></tp:taxon-name></italic><bold>E</bold> male of <italic><tp:taxon-name><tp:taxon-name-part taxon-name-part-type="genus" reg="Gymnogryllus">G.</tp:taxon-name-part><tp:taxon-name-part taxon-name-part-type="species" reg="odonopetalus">odonopetalus</tp:taxon-name-part></tp:taxon-name></italic><bold>F</bold> female of <italic><tp:taxon-name><tp:taxon-name-part taxon-name-part-type="genus" reg="Gymnogryllus">G.</tp:taxon-name-part><tp:taxon-name-part taxon-name-part-type="species" reg="odonopetalus">odonopetalus</tp:taxon-name-part></tp:taxon-name></italic> (Photos <bold>A–D</bold> were provided by Zhang, Tao, and <bold>E, F</bold> were photographed by He, Zhixin).</p></caption><graphic xmlns:xlink="http://www.w3.org/1999/xlink" xlink:href="zookeys-1129-085_article-87706__-g001.jpg" position="float" orientation="portrait" xlink:type="simple" id="oo_770016.jpg"><uri content-type="original_file" xlink:type="simple">https://binary.pensoft.net/fig/770016</uri></graphic></fig><fig id="F2" position="float" orientation="portrait"><object-id xmlns:xlink="http://www.w3.org/1999/xlink" content-type="doi" xlink:type="simple">10.3897/zookeys.1129.87706.figure2</object-id><object-id xmlns:xlink="http://www.w3.org/1999/xlink" content-type="arpha" xlink:type="simple">33AAA80C-96B4-507D-8312-DDE55065BCA2</object-id><label>Figure 2.</label><caption><p>Distributions of <italic><tp:taxon-name><tp:taxon-name-part taxon-name-part-type="genus" reg="Phonarellus">Phonarellus</tp:taxon-name-part></tp:taxon-name></italic> and <italic><tp:taxon-name><tp:taxon-name-part taxon-name-part-type="genus" reg="Gymnogryllus">Gymnogryllus</tp:taxon-name-part></tp:taxon-name></italic> in China (Note: the locality of <italic><tp:taxon-name><tp:taxon-name-part taxon-name-part-type="genus" reg="Phonarellus">P.</tp:taxon-name-part><tp:taxon-name-part taxon-name-part-type="species" reg="zebripes">zebripes</tp:taxon-name-part></tp:taxon-name></italic> cited from <xref ref-type="bibr" rid="B19">Liu and He (2022)</xref>, and the remaining location information is based on the data of examined materials).</p></caption><graphic xmlns:xlink="http://www.w3.org/1999/xlink" xlink:href="zookeys-1129-085_article-87706__-g002.jpg" position="float" orientation="portrait" xlink:type="simple" id="oo_770017.jpg"><uri content-type="original_file" xlink:type="simple">https://binary.pensoft.net/fig/770017</uri></graphic></fig></tp:treatment-sec><ref-list><ref id="B5"><mixed-citation xmlns:xlink="http://www.w3.org/1999/xlink" xlink:type="simple"><person-group><name name-style="western"><surname>Bhowmik</surname><given-names>HK</given-names></name></person-group> (<year>1985</year>) <article-title>Contribution to the gryllid fauna of the Western Himalayas (<tp:taxon-name><tp:taxon-name-part taxon-name-part-type="order">Orthoptera</tp:taxon-name-part></tp:taxon-name>: <tp:taxon-name><tp:taxon-name-part taxon-name-part-type="family">Gryllidae</tp:taxon-name-part></tp:taxon-name>).</article-title><source>Records of the Zoological Survey of India, Miscellaneous Publication, Occasional Paper</source><volume>73</volume>: <fpage>1</fpage>–<lpage>85</lpage>.</mixed-citation></ref><ref id="B13"><mixed-citation xmlns:xlink="http://www.w3.org/1999/xlink" xlink:type="simple"><person-group><name name-style="western"><surname>Gorochov</surname><given-names>AV</given-names></name></person-group> (<year>1983</year>) <article-title>To the knowledge of the cricket tribe <tp:taxon-name><tp:taxon-name-part taxon-name-part-type="tribe">Gryllini</tp:taxon-name-part></tp:taxon-name> (<tp:taxon-name><tp:taxon-name-part taxon-name-part-type="order">Orthoptera</tp:taxon-name-part></tp:taxon-name>, <tp:taxon-name><tp:taxon-name-part taxon-name-part-type="family">Gryllidae</tp:taxon-name-part></tp:taxon-name>).</article-title><source>Entomologicheskoe Obozrenie</source><volume>62</volume>: <fpage>314</fpage>–<lpage>330</lpage>. [in Russian]</mixed-citation></ref><ref id="B18"><mixed-citation xmlns:xlink="http://www.w3.org/1999/xlink" xlink:type="simple"><person-group><name name-style="western"><surname>Kim</surname><given-names>TW</given-names></name><name name-style="western"><surname>Pham</surname><given-names>HT</given-names></name></person-group> (<year>2014</year>) <article-title>Checklist of Vietnamese <tp:taxon-name><tp:taxon-name-part taxon-name-part-type="order">Orthoptera</tp:taxon-name-part></tp:taxon-name> (<tp:taxon-name><tp:taxon-name-part taxon-name-part-type="order">Saltatoria</tp:taxon-name-part></tp:taxon-name>).</article-title><source>Zootaxa</source><volume>3811</volume>(<issue>1</issue>): <fpage>53</fpage>–<lpage>82</lpage>. <ext-link xlink:href="10.11646/zootaxa.3811.1.3" ext-link-type="doi" xlink:type="simple">https://doi.org/10.11646/zootaxa.3811.1.3</ext-link></mixed-citation></ref><ref id="B29"><mixed-citation xmlns:xlink="http://www.w3.org/1999/xlink" xlink:type="simple"><person-group><name name-style="western"><surname>Yin</surname><given-names>HS</given-names></name><name name-style="western"><surname>Liu</surname><given-names>XW</given-names></name></person-group> (<year>1995</year>) <source>Synopsis of the Classification of <tp:taxon-name><tp:taxon-name-part taxon-name-part-type="superfamily">Grylloidea</tp:taxon-name-part></tp:taxon-name> and <tp:taxon-name><tp:taxon-name-part taxon-name-part-type="superfamily">Gryllotalpoidea</tp:taxon-name-part></tp:taxon-name> from China.</source><publisher-name>Shanghai Scientific and Technological Literature Publishing House Press</publisher-name>, <publisher-loc>Shanghai</publisher-loc>, <size units="page">237 pp</size>.</mixed-citation></ref><ref id="B21"><mixed-citation xmlns:xlink="http://www.w3.org/1999/xlink" xlink:type="simple"><person-group><name name-style="western"><surname>Saeed</surname><given-names>A</given-names></name><name name-style="western"><surname>Saeed</surname><given-names>M</given-names></name><name name-style="western"><surname>Yousof</surname><given-names>M</given-names></name></person-group> (<year>2000</year>) <article-title>New species and records of some crickets (<tp:taxon-name><tp:taxon-name-part taxon-name-part-type="subfamily">Gryllinae</tp:taxon-name-part></tp:taxon-name>: <tp:taxon-name><tp:taxon-name-part taxon-name-part-type="family">Gryllidae</tp:taxon-name-part></tp:taxon-name>: <tp:taxon-name><tp:taxon-name-part taxon-name-part-type="order">Orthoptera</tp:taxon-name-part></tp:taxon-name>) from Pakistan.</article-title><source>International Journal of Agriculture and Biology</source><volume>2</volume>(<issue>3</issue>): <fpage>175</fpage>–<lpage>182</lpage>.</mixed-citation></ref><ref id="B27"><mixed-citation xmlns:xlink="http://www.w3.org/1999/xlink" xlink:type="simple"><person-group><name name-style="western"><surname>Xie</surname><given-names>LD</given-names></name></person-group> (<year>2004</year>) <article-title><tp:taxon-name><tp:taxon-name-part taxon-name-part-type="order">Orthoptera</tp:taxon-name-part></tp:taxon-name>: <tp:taxon-name><tp:taxon-name-part taxon-name-part-type="superfamily">Grylloidea</tp:taxon-name-part></tp:taxon-name>: <tp:taxon-name><tp:taxon-name-part taxon-name-part-type="family">Trigonidiidae</tp:taxon-name-part></tp:taxon-name>, <tp:taxon-name><tp:taxon-name-part taxon-name-part-type="family">Gryllomorphidae</tp:taxon-name-part></tp:taxon-name>, <tp:taxon-name><tp:taxon-name-part taxon-name-part-type="family">Mogoplistidae</tp:taxon-name-part></tp:taxon-name>, <tp:taxon-name><tp:taxon-name-part taxon-name-part-type="family">Oecanthidae</tp:taxon-name-part></tp:taxon-name> and <tp:taxon-name><tp:taxon-name-part taxon-name-part-type="family">Eneopteridae</tp:taxon-name-part></tp:taxon-name>.</article-title> In: <person-group><name name-style="western"><surname>Yang</surname><given-names>XK</given-names></name></person-group> (<role>Ed.</role>) <issue-title>Insects from Mt.</issue-title><source>Shiwandashan Area of Guangxi. China Forestry Publishing House, Beijing</source>, <fpage>116</fpage>–<lpage>121</lpage>.</mixed-citation></ref><ref id="B17"><mixed-citation xmlns:xlink="http://www.w3.org/1999/xlink" xlink:type="simple"><person-group><name name-style="western"><surname>Ingrisch</surname><given-names>S</given-names></name><name name-style="western"><surname>Garai</surname><given-names>A</given-names></name></person-group> (<year>2001</year>) <article-title>Orthopteroid Insects from Ganesh Himal, Nepal.</article-title><source>Esperiana</source><volume>8</volume>: <fpage>755</fpage>–<lpage>770</lpage>.</mixed-citation></ref><ref id="B26"><mixed-citation xmlns:xlink="http://www.w3.org/1999/xlink" xlink:type="simple"><person-group><name name-style="western"><surname>Xia</surname><given-names>KL</given-names></name><name name-style="western"><surname>Liu</surname><given-names>XW</given-names></name><name name-style="western"><surname>Yin</surname><given-names>HS</given-names></name></person-group> (<year>1991</year>) <article-title>Two new species of the Chinese crickets (<tp:taxon-name><tp:taxon-name-part taxon-name-part-type="order">Orthoptera</tp:taxon-name-part></tp:taxon-name>: <tp:taxon-name><tp:taxon-name-part taxon-name-part-type="superfamily">Grylloidea</tp:taxon-name-part></tp:taxon-name>).</article-title><source>Contributions from the Shanghai Institute of Entomology</source><volume>10</volume>: <fpage>121</fpage>–<lpage>123</lpage>.</mixed-citation></ref><ref id="B19"><mixed-citation xmlns:xlink="http://www.w3.org/1999/xlink" xlink:type="simple"><person-group><name name-style="western"><surname>Liu</surname><given-names>YJ</given-names></name><name name-style="western"><surname>He</surname><given-names>ZQ</given-names></name></person-group> (<year>2022</year>) <article-title>A new species of genus <italic><tp:taxon-name><tp:taxon-name-part taxon-name-part-type="genus">Phonarellus</tp:taxon-name-part></tp:taxon-name></italic> Gorochov, 1983 from Yunnan, China (<tp:taxon-name><tp:taxon-name-part taxon-name-part-type="order">Orthoptera</tp:taxon-name-part></tp:taxon-name>: <tp:taxon-name><tp:taxon-name-part taxon-name-part-type="family">Gryllidae</tp:taxon-name-part></tp:taxon-name>: <tp:taxon-name><tp:taxon-name-part taxon-name-part-type="subfamily">Gryllinae</tp:taxon-name-part></tp:taxon-name>).</article-title><source>Zootaxa</source><volume>5093</volume>(<issue>1</issue>): <fpage>94</fpage>–<lpage>100</lpage>. <ext-link xlink:href="10.11646/zootaxa.5093.1.7" ext-link-type="doi" xlink:type="simple">https://doi.org/10.11646/zootaxa.5093.1.7</ext-link></mixed-citation></ref></ref-list></tp:taxon-treatment>
