# Supplementary material for: ﻿The intraspecific variation of morphology and coloration of field crickets: a taxonomic revision of Chinese Gymnogryllus Saussure, 1877 and Phonarellus Gorochov, 1983 (Orthoptera, Gryllidae, Gryllini)
Source: Zookeys. 2022 Nov 15;1129:85–107. doi: 10.3897/zookeys.1129.87706 (PMC9836715; doi:10.3897/zookeys.1129.87706)
Supplement: XML Treatment for Phonarellus ritsemae [file zookeys.1129.87706-treatment5.xml]

<!DOCTYPE tp:taxon-treatment
  PUBLIC "-//TaxonX//DTD Taxonomic Treatment Publishing DTD v0 20100105//EN" "tax-treatment-NSO.dtd">
<tp:taxon-treatment xmlns:tp="http://www.plazi.org/taxpub"><tp:treatment-meta><kwd-group><label>Taxon classification</label><kwd>
                <named-content content-type="kingdom">Animalia</named-content>
              </kwd><kwd>
                <named-content content-type="order">Orthoptera</named-content>
              </kwd><kwd>
                <named-content content-type="family">Gryllidae</named-content>
              </kwd></kwd-group><mixed-citation publication-type="journal"><person-group><name><surname>Wang</surname><given-names>Ning</given-names></name><name><surname>Huang</surname><given-names>Huateng</given-names></name><name><surname>Ma</surname><given-names>Li-Bin</given-names></name></person-group><article-title>﻿The intraspecific variation of morphology and coloration of field crickets: a taxonomic revision of Chinese <italic><tp:taxon-name><tp:taxon-name-part taxon-name-part-type="genus" reg="Gymnogryllus">Gymnogryllus</tp:taxon-name-part></tp:taxon-name></italic> Saussure, 1877 and <italic><tp:taxon-name><tp:taxon-name-part taxon-name-part-type="genus" reg="Phonarellus">Phonarellus</tp:taxon-name-part></tp:taxon-name></italic> Gorochov, 1983 (<tp:taxon-name><tp:taxon-name-part taxon-name-part-type="order">Orthoptera</tp:taxon-name-part></tp:taxon-name>, <tp:taxon-name><tp:taxon-name-part taxon-name-part-type="family">Gryllidae</tp:taxon-name-part></tp:taxon-name>, <tp:taxon-name><tp:taxon-name-part taxon-name-part-type="tribe">Gryllini</tp:taxon-name-part></tp:taxon-name>)</article-title><source>Zookeys</source><day>15</day><month>11</month><year>2022</year><volume>1129</volume><fpage>85</fpage><lpage>107</lpage><pub-id pub-id-type="doi">10.3897/zookeys.1129.87706</pub-id></mixed-citation></tp:treatment-meta><tp:nomenclature><label>﻿</label><tp:taxon-name>
              <object-id xmlns:xlink="http://www.w3.org/1999/xlink" content-type="arpha" xlink:type="simple">2ED2606A-C085-5184-BF8A-C6907CB44447</object-id>
              <tp:taxon-name-part taxon-name-part-type="genus" reg="Phonarellus">Phonarellus</tp:taxon-name-part>
              <tp:taxon-name-part taxon-name-part-type="species" reg="ritsemae">ritsemae</tp:taxon-name-part>
            </tp:taxon-name><tp:taxon-authority>(Saussure, 1877)</tp:taxon-authority><xref ref-type="fig" rid="F1">Figs 1D</xref><xref ref-type="fig" rid="F9">, 9</xref><xref ref-type="fig" rid="F10">, 10</xref><xref ref-type="fig" rid="F11">, 11</xref><tp:nomenclature-citation-list><tp:nomenclature-citation><tp:taxon-name>
                  <tp:taxon-name-part taxon-name-part-type="genus" reg="Liogryllus">Liogryllus</tp:taxon-name-part>
                  <tp:taxon-name-part taxon-name-part-type="species" reg="ritsemae">ritsemae</tp:taxon-name-part>
                </tp:taxon-name><comment>Saussure, 1877: 304; <xref ref-type="bibr" rid="B6">Chopard 1936</xref>: 4.</comment></tp:nomenclature-citation><tp:nomenclature-citation><tp:taxon-name>
                  <tp:taxon-name-part taxon-name-part-type="genus" reg="Acheta">Acheta</tp:taxon-name-part>
                  <tp:taxon-name-part taxon-name-part-type="species" reg="ritsemae">ritsemae</tp:taxon-name-part>
                </tp:taxon-name><comment>: <xref ref-type="bibr" rid="B24">Shiraki 1930</xref>: 200.</comment></tp:nomenclature-citation><tp:nomenclature-citation><tp:taxon-name>
                  <tp:taxon-name-part taxon-name-part-type="genus" reg="Gryllus">Gryllus</tp:taxon-name-part>
                  <tp:taxon-name-part taxon-name-part-type="species" reg="ritsemae">ritsemae</tp:taxon-name-part>
                </tp:taxon-name><comment>: Hisumatsu 1952: 43.</comment></tp:nomenclature-citation><tp:nomenclature-citation><tp:taxon-name>
                  <tp:taxon-name-part taxon-name-part-type="genus" reg="Tartarogryllus">Tartarogryllus</tp:taxon-name-part>
                  <tp:taxon-name-part taxon-name-part-type="species" reg="ritsemae">ritsemae</tp:taxon-name-part>
                </tp:taxon-name><comment>: Chopard 1961: 272; Randell 1964: 1582; Leroy 1966: 39; Chopard 1967: 73.</comment></tp:nomenclature-citation><tp:nomenclature-citation><tp:taxon-name>
                  <tp:taxon-name-part taxon-name-part-type="genus" reg="Phonarellus">Phonarellus</tp:taxon-name-part>
                  <tp:taxon-name-part taxon-name-part-type="species" reg="ritsemae">ritsemae</tp:taxon-name-part>
                </tp:taxon-name><comment>: Yin and Liu, 1995: 138–139; <xref ref-type="bibr" rid="B16">Ichikawa et al. 2000</xref>: 260; <xref ref-type="bibr" rid="B15">Hollier et al. 2013</xref>: 515.</comment></tp:nomenclature-citation></tp:nomenclature-citation-list></tp:nomenclature><tp:treatment-sec sec-type="Holotype" id="SECID0E3QBG"><title>Holotype.</title><p>Type locality: Japan. Deposited at National Nature Historical Museum, Leiden, Netherlands (not examined).</p></tp:treatment-sec><tp:treatment-sec sec-type="material" id="SECID0EBRBG"><title>Specimens examined.</title><p><bold>China</bold>: 1 female, Yunnan, Mengla, Shangyong, Longmen, May 13, 2013, Ma, Libin (<named-content xmlns:xlink="http://www.w3.org/1999/xlink" content-type="dwc:institutional_code" xlink:title="Museum of Flora and Fauna of Shaanxi Normal University, Xi’an, China" xlink:href="http://grbio.org/institution/shaanxi-normal-university" xlink:type="simple">SNNU</named-content>); 1 male, same location as before, May 14, 2013, Ma, Libin (<named-content xmlns:xlink="http://www.w3.org/1999/xlink" content-type="dwc:institutional_code" xlink:title="Museum of Flora and Fauna of Shaanxi Normal University, Xi’an, China" xlink:href="http://grbio.org/institution/shaanxi-normal-university" xlink:type="simple">SNNU</named-content>); 1 male and 2 females, same location as before, May 18, 2013, Ma, Libin (<named-content xmlns:xlink="http://www.w3.org/1999/xlink" content-type="dwc:institutional_code" xlink:title="Museum of Flora and Fauna of Shaanxi Normal University, Xi’an, China" xlink:href="http://grbio.org/institution/shaanxi-normal-university" xlink:type="simple">SNNU</named-content>); 1 male, Yunnan, Lvchun, Banpo, May 9, 2013, Ma, Libin. (<named-content xmlns:xlink="http://www.w3.org/1999/xlink" content-type="dwc:institutional_code" xlink:title="Museum of Flora and Fauna of Shaanxi Normal University, Xi’an, China" xlink:href="http://grbio.org/institution/shaanxi-normal-university" xlink:type="simple">SNNU</named-content>); 1 female, Yunnan, Mengla, Yaoqu, May 25, 2013, Ma, Libin (<named-content xmlns:xlink="http://www.w3.org/1999/xlink" content-type="dwc:institutional_code" xlink:title="Museum of Flora and Fauna of Shaanxi Normal University, Xi’an, China" xlink:href="http://grbio.org/institution/shaanxi-normal-university" xlink:type="simple">SNNU</named-content>); 1 female, Yunnan, Mengla, Menglun, May 28, 2013, Ma, Libin (<named-content xmlns:xlink="http://www.w3.org/1999/xlink" content-type="dwc:institutional_code" xlink:title="Museum of Flora and Fauna of Shaanxi Normal University, Xi’an, China" xlink:href="http://grbio.org/institution/shaanxi-normal-university" xlink:type="simple">SNNU</named-content>); 9 males and 1 female, Guangdong, Shaoguan, Luoshanzhen, May 13, 2015, Zhang, Tao (<named-content xmlns:xlink="http://www.w3.org/1999/xlink" content-type="dwc:institutional_code" xlink:title="Museum of Flora and Fauna of Shaanxi Normal University, Xi’an, China" xlink:href="http://grbio.org/institution/shaanxi-normal-university" xlink:type="simple">SNNU</named-content>); 8 males, Guangdong, Shenzhen, May 17, 2015, Zhang, Tao (<named-content xmlns:xlink="http://www.w3.org/1999/xlink" content-type="dwc:institutional_code" xlink:title="Museum of Flora and Fauna of Shaanxi Normal University, Xi’an, China" xlink:href="http://grbio.org/institution/shaanxi-normal-university" xlink:type="simple">SNNU</named-content>); 1 male, Guangxi, Jingxi, Longbang, May 2, 2019, Ma, Libin and Zhang, Tao (<named-content xmlns:xlink="http://www.w3.org/1999/xlink" content-type="dwc:institutional_code" xlink:title="Museum of Flora and Fauna of Shaanxi Normal University, Xi’an, China" xlink:href="http://grbio.org/institution/shaanxi-normal-university" xlink:type="simple">SNNU</named-content>); 1 male, Hong Kong, Damaoshan, May 9, 2018, Ma, Libin (<named-content xmlns:xlink="http://www.w3.org/1999/xlink" content-type="dwc:institutional_code" xlink:title="Museum of Flora and Fauna of Shaanxi Normal University, Xi’an, China" xlink:href="http://grbio.org/institution/shaanxi-normal-university" xlink:type="simple">SNNU</named-content>); 1 male, Hong Kong, Fei’eshan, May 18, 2018, Ma, Libin and Peng, Zhong (<named-content xmlns:xlink="http://www.w3.org/1999/xlink" content-type="dwc:institutional_code" xlink:title="Museum of Flora and Fauna of Shaanxi Normal University, Xi’an, China" xlink:href="http://grbio.org/institution/shaanxi-normal-university" xlink:type="simple">SNNU</named-content>).</p></tp:treatment-sec><tp:treatment-sec sec-type="distribution" id="SECID0EATBG"><title>Distribution.</title><p>China (Yunnan, Guangdong, Guangxi, Hong Kong), Japan..</p></tp:treatment-sec><tp:treatment-sec sec-type="description" id="SECID0EFTBG"><title>Measurements (mm).</title><p><bold>Male (<italic>N</italic> = 22)</bold>: <abbrev xmlns:xlink="http://www.w3.org/1999/xlink" xlink:title="body length" id="ABBRID0EQTBG" xlink:type="simple">BL</abbrev> 13.07–15.16; <abbrev xmlns:xlink="http://www.w3.org/1999/xlink" xlink:title="head width" id="ABBRID0EUTBG" xlink:type="simple">HW</abbrev> 3.76–4.15; <abbrev xmlns:xlink="http://www.w3.org/1999/xlink" xlink:title="pronotum length" id="ABBRID0EYTBG" xlink:type="simple">PL</abbrev> 2.74–2.81; <abbrev xmlns:xlink="http://www.w3.org/1999/xlink" xlink:title="pronotum width" id="ABBRID0E3TBG" xlink:type="simple">PW</abbrev> 4.05–4.25; <abbrev xmlns:xlink="http://www.w3.org/1999/xlink" xlink:title="forewing length" id="ABBRID0EAUBG" xlink:type="simple">FWL</abbrev> 7.88–10.05; HFL 8.97–9.62; <abbrev xmlns:xlink="http://www.w3.org/1999/xlink" xlink:title="hind tibiae length" id="ABBRID0EEUBG" xlink:type="simple">HTL</abbrev> 4.74–5.75; <bold>Female (<italic>N</italic> = 6)</bold>: <abbrev xmlns:xlink="http://www.w3.org/1999/xlink" xlink:title="body length" id="ABBRID0ENUBG" xlink:type="simple">BL</abbrev> 15.65–16.48; <abbrev xmlns:xlink="http://www.w3.org/1999/xlink" xlink:title="head width" id="ABBRID0ERUBG" xlink:type="simple">HW</abbrev> 3.83–4.06; <abbrev xmlns:xlink="http://www.w3.org/1999/xlink" xlink:title="pronotum length" id="ABBRID0EVUBG" xlink:type="simple">PL</abbrev> 2.51–2.75; <abbrev xmlns:xlink="http://www.w3.org/1999/xlink" xlink:title="pronotum width" id="ABBRID0EZUBG" xlink:type="simple">PW</abbrev> 3.85–4.06; <abbrev xmlns:xlink="http://www.w3.org/1999/xlink" xlink:title="forewing length" id="ABBRID0E4UBG" xlink:type="simple">FWL</abbrev> 8.86–9.92; HFL 8.83–10.71; <abbrev xmlns:xlink="http://www.w3.org/1999/xlink" xlink:title="hind tibiae length" id="ABBRID0EBVBG" xlink:type="simple">HTL</abbrev> 4.95–5.63.</p></tp:treatment-sec><tp:treatment-sec sec-type="description" id="SECID0EFVBG"><title>Description.</title><p><bold><italic>Male</italic></bold> (Figs <xref ref-type="fig" rid="F1">1D</xref>, <xref ref-type="fig" rid="F9">9A</xref>). Body medium sized, fusiform. Head smooth, about as wide as pronotum. Occiput narrowed and convex. Vertex smooth and broad. Frontal rostrum rather wide, inverted trapezoid. Median ocellus small and shaped ovoid or semilunar. Lateral ocelli larger and located on both sides of the frontal rostrum. Eyes convex, about 1/4 length of head. Antennal socket triangular. Epistomal suture straight and twice as long as frontal rostrum. Postclypeus narrow. Labrum slightly convex and elliptical. The third of maxillary palpi longest, apical segments enlarge. Each section of labial palpi progressively longer. Disc of pronotum rectangular and middle groove unconspicuous. Forewings almost as long as abdomen. Hind femora about twice as long as tibiae; armed with five dorsal spurs on inner and outer dorsal margins and with three apical spurs on both sides (the ventral one shortest, and half-length of the others, the middle one with equal length of the dorsal), the outer apical spurs three (the middle one about twice longer than the others). Subgenital plate fusiform, at end narrowed and flattened.</p><fig id="F9" position="float" orientation="portrait"><object-id xmlns:xlink="http://www.w3.org/1999/xlink" content-type="doi" xlink:type="simple">10.3897/zookeys.1129.87706.figure9</object-id><object-id xmlns:xlink="http://www.w3.org/1999/xlink" content-type="arpha" xlink:type="simple">CF0E5CD1-568E-53D7-9116-83902D9C14AA</object-id><label>Figure 9.</label><caption><p>Body of <italic><tp:taxon-name><tp:taxon-name-part taxon-name-part-type="genus" reg="Phonarellus">P.</tp:taxon-name-part><tp:taxon-name-part taxon-name-part-type="species" reg="ritsemae">ritsemae</tp:taxon-name-part></tp:taxon-name></italic><bold>A</bold> male <bold>B</bold> female. Scale bar: 10 mm.</p></caption><graphic xmlns:xlink="http://www.w3.org/1999/xlink" xlink:href="zookeys-1129-085_article-87706__-g009.jpg" position="float" orientation="portrait" xlink:type="simple" id="oo_770024.jpg"><uri content-type="original_file" xlink:type="simple">https://binary.pensoft.net/fig/770024</uri></graphic></fig><p><bold><italic>Genitalia</italic></bold> (Figs <xref ref-type="fig" rid="F10">10</xref>, <xref ref-type="fig" rid="F11">11</xref>). Dark brown. Epiphallus with lateral lobes large with apex acute and slightly curved upward; without median lobe but in middle sinuate with angular notch. Epiphallic anterior margin angulates with straight lateral edges or with arc-like lateral edges (Fig. <xref ref-type="fig" rid="F11">11D–F</xref>). The bottom edge of the epiphallic lateral lobes extends horizontally at the posterior and downward at the anterior. Ectoparamere with three ridges (Fig. <xref ref-type="fig" rid="F10">10D–F</xref>), a pair of horizontal ones and a vertical one; area around ridges dark, and central area whitish lucent.</p><fig id="F10" position="float" orientation="portrait"><object-id xmlns:xlink="http://www.w3.org/1999/xlink" content-type="doi" xlink:type="simple">10.3897/zookeys.1129.87706.figure10</object-id><object-id xmlns:xlink="http://www.w3.org/1999/xlink" content-type="arpha" xlink:type="simple">694E457B-3834-50EC-99CF-6023ABD4ADB9</object-id><label>Figure 10.</label><caption><p>Intraspecific variation of genitalia of <italic><tp:taxon-name><tp:taxon-name-part taxon-name-part-type="genus" reg="Phonarellus">P.</tp:taxon-name-part><tp:taxon-name-part taxon-name-part-type="species" reg="ritsemae">ritsemae</tp:taxon-name-part></tp:taxon-name></italic><bold>A–C</bold> genitalia of three individuals in ventral view <bold>D–F</bold> drawing of ectoparamere in ventral view <bold>G–I</bold> Genitalia of the same three individuals in lateral view (Note: The blue circles of the <bold>A–C</bold> graph point to the ectoparamere, highlighting variations among individuals; the red arrows in the <bold>G–I</bold> graph point to the teeth of epiphallic posterior).</p></caption><graphic xmlns:xlink="http://www.w3.org/1999/xlink" xlink:href="zookeys-1129-085_article-87706__-g010.jpg" position="float" orientation="portrait" xlink:type="simple" id="oo_770025.jpg"><uri content-type="original_file" xlink:type="simple">https://binary.pensoft.net/fig/770025</uri></graphic></fig><fig id="F11" position="float" orientation="portrait"><object-id xmlns:xlink="http://www.w3.org/1999/xlink" content-type="doi" xlink:type="simple">10.3897/zookeys.1129.87706.figure11</object-id><object-id xmlns:xlink="http://www.w3.org/1999/xlink" content-type="arpha" xlink:type="simple">1442E307-2637-5775-8015-6DB4990EF388</object-id><label>Figure 11.</label><caption><p>Intraspecific variation of genitalia in <italic><tp:taxon-name><tp:taxon-name-part taxon-name-part-type="genus" reg="Phonarellus">P.</tp:taxon-name-part><tp:taxon-name-part taxon-name-part-type="species" reg="ritsemae">ritsemae</tp:taxon-name-part></tp:taxon-name></italic><bold>A–C</bold> photos of genitalia of three individuals in dorsal view <bold>D–F</bold> drawing of epiphallus of the same three individuals in dorsal view (Note: the drawing shows the notch variation)</p></caption><graphic xmlns:xlink="http://www.w3.org/1999/xlink" xlink:href="zookeys-1129-085_article-87706__-g011.jpg" position="float" orientation="portrait" xlink:type="simple" id="oo_770026.jpg"><uri content-type="original_file" xlink:type="simple">https://binary.pensoft.net/fig/770026</uri></graphic></fig><p><bold>Female</bold> (Fig. <xref ref-type="fig" rid="F9">9B</xref>). Resembles male but larger. Ovipositor as long as forewings. Hindwings white and of equal length as forewings.</p><p><bold><italic>Coloration</italic></bold> (Figs <xref ref-type="fig" rid="F1">1D</xref>, <xref ref-type="fig" rid="F9">9</xref>). Body dark brown. Head, pronotum black-brown. Femora reddish brown.</p></tp:treatment-sec><tp:treatment-sec sec-type="remarks" id="SECID0EA1BG"><title>Remarks.</title><p><xref ref-type="bibr" rid="B29">Yin and Liu (1995)</xref> recorded this species from Shanghai, China, but there was no detailed description of this species. We collected a large number of specimens from Yunnan and Guangdong, China and identified them as <italic><tp:taxon-name><tp:taxon-name-part taxon-name-part-type="genus" reg="Phonarellus">P.</tp:taxon-name-part><tp:taxon-name-part taxon-name-part-type="species" reg="ritsemae">ritsemae</tp:taxon-name-part></tp:taxon-name></italic>. We observed a few traits with intraspecies variation: (1) the posterior teeth of the epiphallus are variable among individuals in lateral view (as shown in Fig. <xref ref-type="fig" rid="F10">10G–I</xref>); (2) the ectoparamere can have different shapes in ventral view (as shown in Fig. <xref ref-type="fig" rid="F10">10D–F</xref>). (3) the notch at hind margin of the epiphallus can be rather wide or slightly contracted, and the ventral margin can be broad or angular in dorsal view (as shown in Fig. <xref ref-type="fig" rid="F11">11D–F</xref>); and (4) the epiphallic anterior margin can be angle-like with straight lateral edges or broad and arc-like in dorsal view (as shown in Fig. <xref ref-type="fig" rid="F11">11D–F</xref>).</p></tp:treatment-sec><tp:treatment-sec><!--Section generated to contain objects referenced in tp:taxon-treatment.--><fig id="F1" position="float" orientation="portrait"><object-id xmlns:xlink="http://www.w3.org/1999/xlink" content-type="doi" xlink:type="simple">10.3897/zookeys.1129.87706.figure1</object-id><object-id xmlns:xlink="http://www.w3.org/1999/xlink" content-type="arpha" xlink:type="simple">7D38A51F-FDF1-5886-A96B-31260C2CE94B</object-id><label>Figure 1.</label><caption><p>Living photos of some <italic><tp:taxon-name><tp:taxon-name-part taxon-name-part-type="genus" reg="Phonarellus">Phonarellus</tp:taxon-name-part></tp:taxon-name></italic> and <italic><tp:taxon-name><tp:taxon-name-part taxon-name-part-type="genus" reg="Gymnogryllus">Gymnogryllus</tp:taxon-name-part></tp:taxon-name></italic> species <bold>A, B</bold> male of <italic><tp:taxon-name><tp:taxon-name-part taxon-name-part-type="genus" reg="Phonarellus">P.</tp:taxon-name-part><tp:taxon-name-part taxon-name-part-type="species" reg="minor">minor</tp:taxon-name-part></tp:taxon-name></italic> (with varing proportion of black areas on hind legs) <bold>C</bold> female of <italic><tp:taxon-name><tp:taxon-name-part taxon-name-part-type="genus" reg="Phonarellus">P.</tp:taxon-name-part><tp:taxon-name-part taxon-name-part-type="species" reg="minor">minor</tp:taxon-name-part></tp:taxon-name></italic><bold>D</bold> male of <italic><tp:taxon-name><tp:taxon-name-part taxon-name-part-type="genus" reg="Phonarellus">P.</tp:taxon-name-part><tp:taxon-name-part taxon-name-part-type="species" reg="ritsemae">ritsemae</tp:taxon-name-part></tp:taxon-name></italic><bold>E</bold> male of <italic><tp:taxon-name><tp:taxon-name-part taxon-name-part-type="genus" reg="Gymnogryllus">G.</tp:taxon-name-part><tp:taxon-name-part taxon-name-part-type="species" reg="odonopetalus">odonopetalus</tp:taxon-name-part></tp:taxon-name></italic><bold>F</bold> female of <italic><tp:taxon-name><tp:taxon-name-part taxon-name-part-type="genus" reg="Gymnogryllus">G.</tp:taxon-name-part><tp:taxon-name-part taxon-name-part-type="species" reg="odonopetalus">odonopetalus</tp:taxon-name-part></tp:taxon-name></italic> (Photos <bold>A–D</bold> were provided by Zhang, Tao, and <bold>E, F</bold> were photographed by He, Zhixin).</p></caption><graphic xmlns:xlink="http://www.w3.org/1999/xlink" xlink:href="zookeys-1129-085_article-87706__-g001.jpg" position="float" orientation="portrait" xlink:type="simple" id="oo_770016.jpg"><uri content-type="original_file" xlink:type="simple">https://binary.pensoft.net/fig/770016</uri></graphic></fig></tp:treatment-sec><ref-list><ref id="B6"><mixed-citation xmlns:xlink="http://www.w3.org/1999/xlink" xlink:type="simple"><person-group><name name-style="western"><surname>Chopard</surname><given-names>L</given-names></name></person-group> (<year>1936</year>) <article-title>Note sur les gryllides de Chine. Notes d’Entomologie Chinoise.</article-title><source>Musée Heude</source><volume>3</volume>(<issue>1</issue>): <fpage>1</fpage>–<lpage>14</lpage>.</mixed-citation></ref><ref id="B24"><mixed-citation xmlns:xlink="http://www.w3.org/1999/xlink" xlink:type="simple"><person-group><name name-style="western"><surname>Shiraki</surname><given-names>T</given-names></name></person-group> (<year>1930</year>) <article-title><tp:taxon-name><tp:taxon-name-part taxon-name-part-type="order">Orthoptera</tp:taxon-name-part></tp:taxon-name> of the Japanese Empire. Part I. (<tp:taxon-name><tp:taxon-name-part taxon-name-part-type="family">Gryllotalpidae</tp:taxon-name-part></tp:taxon-name> and <tp:taxon-name><tp:taxon-name-part taxon-name-part-type="family">Gryllidae</tp:taxon-name-part></tp:taxon-name>).</article-title><source><tp:taxon-name><tp:taxon-name-part taxon-name-part-type="class">Insecta</tp:taxon-name-part></tp:taxon-name> Matsumurana</source><volume>4</volume>: <fpage>181</fpage>–<lpage>252</lpage>.</mixed-citation></ref><ref id="B16"><mixed-citation xmlns:xlink="http://www.w3.org/1999/xlink" xlink:type="simple"><person-group><name name-style="western"><surname>Ichikawa</surname><given-names>A</given-names></name><name name-style="western"><surname>Murai</surname><given-names>T</given-names></name><name name-style="western"><surname>Honda</surname><given-names>E</given-names></name></person-group> (<year>2000</year>) <article-title>Monograph of Japanese crickets (<tp:taxon-name><tp:taxon-name-part taxon-name-part-type="order">Orthoptera</tp:taxon-name-part></tp:taxon-name>; <tp:taxon-name><tp:taxon-name-part taxon-name-part-type="superfamily">Grylloidea</tp:taxon-name-part></tp:taxon-name>).</article-title><source>Bulletin of the Hoshizaki Green Foundation</source><volume>4</volume>: <fpage>257</fpage>–<lpage>332</lpage>.</mixed-citation></ref><ref id="B15"><mixed-citation xmlns:xlink="http://www.w3.org/1999/xlink" xlink:type="simple"><person-group><name name-style="western"><surname>Hollier</surname><given-names>J</given-names></name><name name-style="western"><surname>Bruckner</surname><given-names>H</given-names></name><name name-style="western"><surname>Heads</surname><given-names>SW</given-names></name></person-group> (<year>2013</year>) <article-title>An annotated list of the <tp:taxon-name><tp:taxon-name-part taxon-name-part-type="order">Orthoptera</tp:taxon-name-part></tp:taxon-name> (<tp:taxon-name><tp:taxon-name-part taxon-name-part-type="class">Insecta</tp:taxon-name-part></tp:taxon-name>) species described by Henri de Saussure, with an account of the primary type material housed in the Muséum d’histoire naturelle de Genève, Part 5: <tp:taxon-name><tp:taxon-name-part taxon-name-part-type="superfamily">Grylloidea</tp:taxon-name-part></tp:taxon-name>.</article-title><source>Revue Suisse de Zoologie</source><volume>120</volume>: <fpage>445</fpage>–<lpage>535</lpage>.</mixed-citation></ref><ref id="B29"><mixed-citation xmlns:xlink="http://www.w3.org/1999/xlink" xlink:type="simple"><person-group><name name-style="western"><surname>Yin</surname><given-names>HS</given-names></name><name name-style="western"><surname>Liu</surname><given-names>XW</given-names></name></person-group> (<year>1995</year>) <source>Synopsis of the Classification of <tp:taxon-name><tp:taxon-name-part taxon-name-part-type="superfamily">Grylloidea</tp:taxon-name-part></tp:taxon-name> and <tp:taxon-name><tp:taxon-name-part taxon-name-part-type="superfamily">Gryllotalpoidea</tp:taxon-name-part></tp:taxon-name> from China.</source><publisher-name>Shanghai Scientific and Technological Literature Publishing House Press</publisher-name>, <publisher-loc>Shanghai</publisher-loc>, <size units="page">237 pp</size>.</mixed-citation></ref></ref-list></tp:taxon-treatment>
