# Supplementary material for: ﻿The intraspecific variation of morphology and coloration of field crickets: a taxonomic revision of Chinese Gymnogryllus Saussure, 1877 and Phonarellus Gorochov, 1983 (Orthoptera, Gryllidae, Gryllini)
Source: Zookeys. 2022 Nov 15;1129:85–107. doi: 10.3897/zookeys.1129.87706 (PMC9836715; doi:10.3897/zookeys.1129.87706)
Supplement: Supplementary material 1 — The distance between the first and second oblique veins at the base varies of 42 specimens of the P.minor [file zookeys-1129-085_article-87706__-s001.xlsx]

## Sheet: Sheet1
1	0.25
2	0.55
3	0.18
4	0.47
5	0.33
6	0.51
7	0.48
8	0.4
9	0.37
10	0.84
11	0.37
12	0.77
13	0.85
14	0.26
15	1.63
16	1.34
17	0.32
18	0.91
19	0.41
20	0.33
21	0.3
22	0.4
23	0.21
24	0.3
25	0.42
26	0.33
27	0.28
28	0.28
29	0.27
30	0.39
31	0.32
32	0
33	0.39
34	0.36
35	0.23
36	0.39
37	1.36
38	0.3
39	0.38
40	0.35
41	0.46
42	0.52
43	0.4
44	0.43
45	0.25
46	0.3
47	0.72
48	0.46
49	0.72
50	0.73
51	0.3
52	0.78
