# Supplementary material for: ﻿The intraspecific variation of morphology and coloration of field crickets: a taxonomic revision of Chinese Gymnogryllus Saussure, 1877 and Phonarellus Gorochov, 1983 (Orthoptera, Gryllidae, Gryllini)
Source: Zookeys. 2022 Nov 15;1129:85–107. doi: 10.3897/zookeys.1129.87706 (PMC9836715; doi:10.3897/zookeys.1129.87706)
Supplement: Supplementary material 2 — The area to total area ratio of the black area of the posterior femora of 42 specimens of the P.minor [file zookeys-1129-085_article-87706__-s002.xlsx]

## Sheet: Sheet1
Number	黑斑占整腿的比例
1ml	0.626707
4ml	0.724929
6xn	0.634536
7xn	0.485001
8lm	0.729861
9lm	0.730611
10ml	0.395786
11ml	0.543467
12bl	0.701079
13lm	0.351136
14ml	0.398703
15bl	0.64888
c0145	0.641207
c0450	0.608933
c0459	0.453696
c0471	0.592501
c0631	0.193232
c0642	0.620064
c1039	0.811028
cbl067	0.757823
cblyd0605	0.786479
clm513	0.737118
cxn09511	0.632491
x0115	0.802101
x0146	0.862595
x0146	0.842069
x0147	0.801976
x0203	0.934152
x0535	0.620035
x0536	0.81188
x0537	0.604458
x0539	0.629899
x0727	0.350281
x0841	0.685811
x1037	0.777798
x1357	0.45464
x14052201	0.33091
x14052202	0.661772
x14072001	0.637876
x14072002	0.355005
xlm513	0.701566
xxn0961	0.571457
1xlm518	0.621072
	0.624712
